# Supplementary material for: Bayesian integration of genetics and epigenetics detects causal regulatory SNPs underlying expression variability
Source: Nat Commun. 2015 Oct 12;6:8555. doi: 10.1038/ncomms9555 (PMC4633824; doi:10.1038/ncomms9555)
Supplement: Supplementary Data 1 — Regulatory SNP in MAGNet detected by eQTeL [file ncomms9555-s2.xlsx]

## Sheet: Sheet1
eeSNPs for 1880 genes
SN	rsid	affyid	ensembl	MAF	regulatory-interaction-potential
1	rs10782959	7903079	ENSG00000117505	0.32228	1
2	rs41303051	7909561	ENSG00000153363	0.03937	0.99997
3	rs61844237	7911096	ENSG00000203666	0.49943	0.99836
4	rs61844237	7911112	ENSG00000203666	0.49943	0.99739
5	rs17185052	7914141	ENSG00000117748	0.05319	1
6	rs7918733	7930577	ENSG00000165806	0.36079	0.99086
7	rs2074038	7939507	ENSG00000110455	0.12723	0.99998
8	rs4930698	7949075	ENSG00000173113	0.08182	1
9	rs28384491	8025478	ENSG00000188321	0.0876	1
10	rs2303914	8040173	ENSG00000115750	0.50144	1
11	rs36207095	8050713	ENSG00000176732	0.2156	1
12	rs17046778	8052233	ENSG00000162994	0.17916	0.81161
13	rs7559150	8058147	ENSG00000240344	0.22606	1
14	rs2073055	8061094	ENSG00000125851	0.07814	1
15	rs9612021	8076569	ENSG00000100304	0.33348	1
16	rs2292679	8080773	ENSG00000163684	0.28154	1
17	rs13099099	8090737	ENSG00000113971	0.38759	1
18	rs11131799	8103834	ENSG00000038002	0.32786	1
19	rs3195676	8111430	ENSG00000242110	0.50456	1
20	rs2054365	8121300	ENSG00000130348	0.40157	0.72311
21	rs1138800	7943218	ENSG00000110218	0.35903	1
22	rs2273944	7973458	ENSG00000157326	0.10234	1
23	rs4879928	8155121	ENSG00000159899	0.4512	1
24	rs3752547	7897441	ENSG00000049239	0.39971	0.99991
25	rs4843592	8003249	ENSG00000103264	0.04795	0.99996
26	rs1952013	7978833	ENSG00000165502	0.27585	1
27	rs1708629	8013071	ENSG00000154803	0.41809	0.9999
28	rs2952467	8052866	ENSG00000035141	0.43465	1
29	rs4753126	7943218	ENSG00000110218	0.48601	0.99999
30	rs16996320	8035773	ENSG00000081665	0.18212	1
31	rs17532371	7968746	ENSG00000120688	0.07472	1
32	rs4134809	8033392	ENSG00000076924	0.36541	1
33	rs6675820	7917779	ENSG00000023909	0.35915	1
34	rs55811049	8113691	ENSG00000169570	0.15179	1
35	rs2304850	8010354	ENSG00000171298	0.30262	1
36	rs7663027	8098637	ENSG00000145476	0.36865	1
37	rs11642599	8002904	ENSG00000065457	0.19426	1
38	rs823114	7923812	ENSG00000117280	0.41835	1
39	rs3745179	8039034	ENSG00000170949	0.35361	1
40	rs7808488	8131831	ENSG00000136243	0.42041	1
41	rs7860297	8156341	ENSG00000188312	0.15574	0.99381
42	rs7663027	8098654	ENSG00000164344	0.36865	0.99748
43	rs1049278	8180100	ENSG00000231389	0.01467	1
44	rs11553096	8140386	ENSG00000127952	0.11032	0.99457
45	rs217490	7916727	ENSG00000142856	0.28733	1
46	rs3795671	7919168	ENSG00000178104	0.00462	1
47	rs3730668	8021275	ENSG00000101751	0.43134	0.99218
48	rs2274578	8126360	ENSG00000124641	0.51524	1
49	rs3736461	7931873	ENSG00000057608	0.20688	1
50	rs1001179	7939298	ENSG00000121691	0.22938	0.98082
51	rs3748523	7960261	ENSG00000002016	0.06975	1
52	rs12587848	7975167	ENSG00000171723	0.15268	0.96921
53	rs1049278	8178891	ENSG00000231389	0.01467	1
54	rs546445	7903079	ENSG00000117505	0.24713	1
55	rs3814557	7935510	ENSG00000171160	0.21665	0.99995
56	rs11575221	7964248	ENSG00000207031	0.00396	1
57	rs8020267	7975632	ENSG00000140043	0.10974	1
58	rs3030953	8050713	ENSG00000176732	0.15095	1
59	rs16906252	7931379	ENSG00000170430	0.05922	0.93392
60	rs55731973	8037856	ENSG00000130749	0.34064	1
61	rs5746448	8074251	ENSG00000131100	0.18539	0.96809
62	rs1049278	8125556	ENSG00000231389	0.01467	1
63	rs9296434	8120004	ENSG00000178233	0.08879	0.96377
64	rs10890407	7915861	ENSG00000142961	0.4967	0.97609
65	rs17522918	7901102	ENSG00000132763	0.08708	1
66	rs185220	8105456	ENSG00000155542	0.17823	0.97884
67	rs56109702	8137709	ENSG00000178381	0.12597	1
68	rs2792434	8143905	ENSG00000033050	0.43256	0.9958
69	rs1555338	8067652	ENSG00000101210	0.33336	0.79359
70	rs2406785	7916570	ENSG00000162600	0.29671	0.97528
71	rs2303260	8003068	ENSG00000135698	0.48711	0.90107
72	rs11695	8117194	ENSG00000124532	0.17273	0.85991
73	rs2954658	8153903	ENSG00000161016	0.49336	0.98623
74	rs1057208	8066619	ENSG00000100979	0.1856	1
75	rs11801382	7898736	ENSG00000218510	0.22583	1
76	rs2039344	8154885	ENSG00000164978	0.40121	1
77	rs741445	8027439	ENSG00000168813	0.28855	0.955
78	rs3731860	8058927	ENSG00000135926	0.41947	0.97329
79	rs12463137	8031778	ENSG00000183647	0.20463	1
80	rs420599	8085350	ENSG00000144559	0.43791	1
81	rs7000567	8146159	ENSG00000070718	0.42534	1
82	rs7786844	8134789	ENSG00000121716	0.20928	0.99748
83	rs2283616	8027024	ENSG00000221983	0.43729	1
84	rs55811970	7918703	ENSG00000134262	0.01242	1
85	rs1872093	7987012	ENSG00000166664	0.12008	0.98524
86	rs8064882	8008566	ENSG00000166263	0.27027	1
87	rs17588305	7983365	ENSG00000185880	0.12798	0.91364
88	rs291466	8057719	ENSG00000198130	0.40713	1
89	rs61784972	7897441	ENSG00000049239	0.00441	1
90	rs8058619	7997257	ENSG00000184517	0.27177	0.97549
91	rs1760944	7977571	ENSG00000092094	0.40659	1
92	rs1050414	8124901	ENSG00000204525	0.12069	0.99999
93	rs10760494	8162803	ENSG00000165138	0.35936	0.9498
94	rs55888231	7925691	ENSG00000196418	0.00363	0.91934
95	rs17286886	7990810	ENSG00000136371	0.13471	0.98608
96	rs1122949	7992414	ENSG00000183751	0.2588	0.93118
97	rs8075276	8009784	ENSG00000125445	0.21612	1
98	rs1065496	7973108	ENSG00000136315	0.06094	1
99	rs10411464	8027473	ENSG00000105185	0.10742	0.95803
100	rs759853	8143054	ENSG00000085662	0.37146	0.99817
101	rs2303425	8041867	ENSG00000095002	0.12382	0.9783
102	rs663045	7918188	ENSG00000085491	0.49625	0.99997
103	rs2071080	7953520	ENSG00000010626	0.15375	0.99927
104	rs2285604	8031748	ENSG00000186230	0.46496	1
105	rs968567	7940565	ENSG00000134824	0.19095	0.86199
106	rs11079159	8008588	ENSG00000108924	0.2296	0.89334
107	rs41345949	8013071	ENSG00000154803	0.07009	0.99996
108	rs2298699	8070988	ENSG00000160294	0.40753	0.96262
109	rs7207370	8008517	ENSG00000239672	0.40772	0.92179
110	rs1050414	8178489	ENSG00000204525	0.12069	0.99998
111	rs10840112	7946380	ENSG00000166436	0.37161	1
112	rs713875	8075285	ENSG00000100325	0.47752	0.9705
113	rs5756208	8075785	ENSG00000100350	0.20612	0.99915
114	rs7786844	8141490	ENSG00000078319	0.20928	1
115	rs10793337	7950683	ENSG00000137513	0.19597	0.89827
116	rs17340157	7968029	ENSG00000205861	0.12685	0.9937
117	rs696248	7925229	ENSG00000162885	0.34781	0.96826
118	rs934722	8044919	ENSG00000144118	0.29441	1
119	rs3892337	7969243	ENSG00000136108	0.49061	0.99999
120	rs5993649	8074464	ENSG00000070010	0.51378	0.91025
121	rs1049278	8118594	ENSG00000223865	0.01467	1
122	rs10116039	8163481	ENSG00000176386	0.25861	0.9575
123	rs28986177	8178050	ENSG00000204435	0.24543	0.95268
124	rs3809162	7963750	ENSG00000094916	0.40631	1
125	rs9900153	8004464	ENSG00000239697	0.14703	1
126	rs11080054	8005839	ENSG00000109084	0.44872	1
127	rs73017722	8027312	ENSG00000197013	0.45282	0.88781
128	rs11608	8040831	ENSG00000138085	0.30027	1
129	rs9829947	8080773	ENSG00000163684	0.43539	0.99981
130	rs4353491	7999468	ENSG00000189067	0.11926	0.95939
131	rs2474694	8010924	ENSG00000141252	0.34755	0.92797
132	rs3812104	8130464	ENSG00000215712	0.26733	0.83403
133	rs2001675	8106633	ENSG00000113318	0.1882	0.97147
134	rs16924260	8154885	ENSG00000164978	0.16076	1
135	rs28363191	7901219	ENSG00000117481	0.00089	1
136	rs7077538	7934133	ENSG00000180817	0.29629	0.87684
137	rs11071888	7989915	ENSG00000075131	0.19171	0.99984
138	rs56301252	8006968	ENSG00000167914	0.39446	0.99994
139	rs6707475	8053165	ENSG00000204822	0.16142	1
140	rs717863	7912706	ENSG00000142627	0.31779	0.99217
141	rs7611674	8092251	ENSG00000114450	0.22893	0.9996
142	rs17552310	8005200	ENSG00000202042	0.3196	0.9818
143	rs9438393	7923837	ENSG00000162877	0.41596	0.95505
144	rs74153602	7935572	ENSG00000119943	0.00323	0.86563
145	rs3811555	8043861	ENSG00000158417	0.44353	0.95288
146	rs45492496	8038925	ENSG00000197619	0.02451	0.80459
147	rs916134	7963713	ENSG00000135390	0.31648	1
148	rs3743267	7989347	ENSG00000128915	0.25136	1
149	rs11084660	8027473	ENSG00000105185	0.36618	0.99736
150	rs2165163	7950447	ENSG00000166435	0.26204	1
151	rs7786844	8134814	ENSG00000085514	0.20928	0.99701
152	rs28986177	8179298	ENSG00000204435	0.24543	0.93322
153	rs7251792	8032106	ENSG00000175221	0.35441	1
154	rs3816248	8101158	ENSG00000138760	0.13867	0.86329
155	rs1279734	8116530	ENSG00000204628	0.22981	0.7808
156	rs66486014	7966268	ENSG00000139436	0.0113	1
157	rs11544764	7946142	ENSG00000170955	0.12476	1
158	rs9901748	8018761	ENSG00000070731	0.02492	0.97118
159	rs4401760	8137208	ENSG00000171130	0.37486	0.9304
160	rs1265099	8177951	ENSG00000206344	0.40972	0.99028
161	rs12463137	8031748	ENSG00000186230	0.20463	1
162	rs3746651	8067382	ENSG00000101182	0.21822	0.92889
163	rs17200810	8177951	ENSG00000206344	0.02697	0.9748
164	rs2958153	7964248	ENSG00000207031	0.26294	0.99997
165	rs3811038	8044462	ENSG00000114999	0.29424	0.8449
166	rs12986312	8035271	ENSG00000127220	0.31668	0.9999
167	rs62120677	8036737	ENSG00000105193	0.07898	0.947
168	rs3751122	7949046	ENSG00000149743	0.0736	1
169	rs7143743	7975815	ENSG00000119685	0.36306	0.99179
170	rs2243606	8019532	ENSG00000141542	0.23337	1
171	rs1131017	7956097	ENSG00000139531	0.37084	0.99723
172	rs55741503	8061447	ENSG00000100994	0.29304	0.52808
173	rs62622793	8124498	ENSG00000204789	0.07718	0.80069
174	rs61750885	7978331	ENSG00000139899	0.00216	1
175	rs7331894	7969776	ENSG00000134882	0.20007	0.99348
176	rs57951724	8023855	ENSG00000166347	0.31962	0.89735
177	rs7289250	8075285	ENSG00000100325	0.06419	0.8946
178	rs10750454	7952768	ENSG00000120451	0.36963	0.90146
179	rs11554054	8049827	ENSG00000168385	0.19324	1
180	rs2290776	8033025	ENSG00000141994	0.20084	1
181	rs8134369	8070563	ENSG00000184385	0.24803	0.95159
182	rs17794752	7978239	ENSG00000100949	0.13515	1
183	rs11633883	7982723	ENSG00000128928	0.40869	0.8768
184	rs17025817	7903884	ENSG00000143125	0.05485	0.81411
185	rs16963541	7982535	ENSG00000186073	0.02396	1
186	rs4637890	8153896	ENSG00000196378	0.49944	1
187	rs4959098	8179489	ENSG00000196735	0.37945	0.84424
188	rs3729619	8120165	ENSG00000031691	0.3497	0.976
189	rs11559147	8131414	ENSG00000136247	0.26434	0.92997
190	rs11576012	8118100	ENSG00000204520	0.03412	1
191	rs61743406	8039692	ENSG00000178935	0.03178	0.98215
192	rs2205783	8064939	ENSG00000125827	0.42264	1
193	rs17201067	8179827	ENSG00000213719	0.00369	1
194	rs56324610	8066619	ENSG00000100979	0.33671	0.93062
195	rs4708868	8130988	ENSG00000215712	0.23308	1
196	rs34733672	8179238	ENSG00000204520	0.00839	0.85596
197	rs56186913	7945357	ENSG00000142082	0.43831	1
198	rs1343703	8038382	ENSG00000104872	0.43886	1
199	rs28986177	8118218	ENSG00000204435	0.24543	0.97618
200	rs985481	8128322	ENSG00000123545	0.1401	1
201	rs10460585	8043187	ENSG00000168906	0.37386	1
202	rs7644141	8092251	ENSG00000114450	0.26469	0.92483
203	rs62175800	8046408	ENSG00000152256	0.00986	0.99996
204	rs2257142	7912937	ENSG00000117115	0.22415	0.77723
205	rs101028	7917455	ENSG00000183291	0.1905	1
206	rs41266632	7919923	ENSG00000163155	0.06752	0.99733
207	rs1048025	8050713	ENSG00000176732	0.02679	1
208	rs7728713	8107655	ENSG00000151292	0.22281	1
209	rs1179041	8164896	ENSG00000148290	0.47588	0.6276
210	rs1127818	7899057	ENSG00000117640	0.4527	0.93583
211	rs3824593	7926821	ENSG00000120539	0.38524	0.94577
212	rs11731333	8100026	ENSG00000124406	0.47212	1
213	rs56096533	8142663	ENSG00000128609	0.30748	0.9976
214	rs2246488	8144802	ENSG00000104213	0.45518	0.82936
215	rs4148897	7947599	ENSG00000175264	0.35231	0.91272
216	rs34732883	8058695	ENSG00000138376	0.34753	0.94895
217	rs4904448	7976084	ENSG00000042317	0.417	0.91017
218	rs801184	8108627	ENSG00000199990	0.20519	0.81143
219	rs3213563	7922330	ENSG00000135845	0.40177	0.77266
220	rs6083537	8064502	ENSG00000125835	0.43734	0.9152
221	rs34733672	8118116	ENSG00000204516	0.00839	0.92659
222	rs17723260	7905929	ENSG00000169242	0.15452	0.99736
223	rs4908785	7912198	ENSG00000074800	0.20381	1
224	rs7266499	8064471	ENSG00000101307	0.0316	0.61957
225	rs6891700	8104930	ENSG00000079215	0.00122	0.96535
226	rs61910695	8117422	ENSG00000198327	0.05097	0.99648
227	rs11576012	8118498	ENSG00000204338	0.03412	1
228	rs2234185	8119620	ENSG00000124713	0.48966	1
229	rs2301942	8131111	ENSG00000106263	0.47659	1
230	rs4360494	7915101	ENSG00000204084	0.43684	1
231	rs8177539	7980358	ENSG00000009830	0.06652	0.98999
232	rs28623509	8012605	ENSG00000007237	0.34759	0.86505
233	rs4802551	8038382	ENSG00000104872	0.04648	1
234	rs10821069	8156404	ENSG00000165233	0.26107	0.99999
235	rs9965722	8022531	ENSG00000141458	0.19717	0.79319
236	rs28651243	8102619	ENSG00000164111	0.23711	1
237	rs2690104	8124307	ENSG00000168405	0.01206	0.98838
238	rs1032577	8144669	ENSG00000079459	0.39465	0.83717
239	rs4919098	7935425	ENSG00000052749	0.16232	0.89854
240	rs2286811	7947147	ENSG00000198168	0.29556	0.85279
241	rs12149160	7993248	ENSG00000175643	0.46872	0.75382
242	rs16944733	8003249	ENSG00000103264	0.1676	1
243	rs11657606	8011407	ENSG00000213977	0.0676	0.99998
244	rs2239573	8070097	ENSG00000177692	0.2834	0.9923
245	rs2142172	8137414	ENSG00000013374	0.2412	0.87257
246	rs6697805	7913694	ENSG00000179163	0.42865	0.9261
247	rs4925692	7925677	ENSG00000188295	0.32304	0.79583
248	rs1878931	7992867	ENSG00000006194	0.40823	1
249	rs4784854	8001666	ENSG00000070770	0.00746	1
250	rs8024521	7990757	ENSG00000103811	0.13351	0.87371
251	rs1105525	8106633	ENSG00000113318	0.17198	0.95773
252	rs62399063	8177901	ENSG00000137411	0.03317	0.8497
253	rs6674775	7903884	ENSG00000143125	0.4732	1
254	rs2737821	7919872	ENSG00000143409	0.02161	0.99997
255	rs62124110	8031640	ENSG00000198440	0.05308	0.90515
256	rs3739950	8159415	ENSG00000196642	0.20437	0.99999
257	rs7203602	7992917	ENSG00000103351	0.00683	1
258	rs2474349	8121009	ENSG00000203872	0.4704	0.97008
259	rs11057336	7959638	ENSG00000168778	0.04699	0.82857
260	rs308932	7997332	ENSG00000140876	0.38404	0.99983
261	rs3786671	8030563	ENSG00000161643	0.19239	0.89517
262	rs60478121	8124901	ENSG00000204525	0.03991	0.95199
263	rs3012771	8164653	ENSG00000130717	0.25148	0.84208
264	rs61749923	8007651	ENSG00000161692	0.17532	0.76362
265	rs2241738	8132503	ENSG00000164543	0.38308	0.98058
266	rs11576012	8178609	ENSG00000204394	0.03412	1
267	rs61769950	7898227	ENSG00000116786	0.15408	1
268	rs10146358	7978331	ENSG00000139899	0.06769	0.98886
269	rs178797	8005141	ENSG00000011295	0.4663	1
270	rs11576012	8125091	ENSG00000204394	0.03412	1
271	rs4959098	8178199	ENSG00000196735	0.37945	0.83325
272	rs11601607	7948293	ENSG00000156603	0.09662	1
273	rs4024280	8112767	ENSG00000171530	0.11689	0.98852
274	rs6760828	8040908	ENSG00000115234	0.37425	0.99635
275	rs12624195	8060225	ENSG00000115677	0.17466	1
276	rs329386	8082940	ENSG00000114098	0.10187	0.92519
277	rs2400439	8114970	ENSG00000178776	0.09739	0.74318
278	rs7216671	8011832	ENSG00000108559	0.01282	0.98742
279	rs4571992	7903586	ENSG00000215717	0.28823	0.99627
280	rs2232677	7970696	ENSG00000152484	0.08077	0.90791
281	rs878797	8069744	ENSG00000156253	0.29636	0.89264
282	rs41303237	8155110	ENSG00000107185	0.00244	1
283	rs11126399	8042737	ENSG00000116127	0.28444	1
284	rs13053923	8072360	ENSG00000185339	0.39452	0.99593
285	rs12784396	7935730	ENSG00000095485	0.43992	0.8063
286	rs281385	8030133	ENSG00000104805	0.11749	1
287	rs73412231	8119109	ENSG00000198663	0.0023	0.99402
288	rs6460175	8133049	ENSG00000196247	0.19237	0.99984
289	rs2075784	7960117	ENSG00000176894	0.45647	0.79636
290	rs11147930	7971335	ENSG00000151773	0.26112	0.82289
291	rs4571992	8039905	ENSG00000215717	0.28823	0.99968
292	rs74181972	8061114	ENSG00000125868	0.10415	0.92351
293	rs11576016	8118498	ENSG00000204338	0.00723	1
294	rs3735166	8137225	ENSG00000214022	0.34773	0.79449
295	rs6540443	7909400	ENSG00000117335	0.30927	0.88603
296	rs1713997	8100532	ENSG00000084092	0.3481	1
297	rs3742737	7980381	ENSG00000100580	0.25887	0.93544
298	rs73017722	8027304	ENSG00000196268	0.45282	0.81523
299	rs41277055	8155167	ENSG00000196196	0.03234	1
300	rs11576012	8178727	ENSG00000213676	0.03412	1
301	rs3816311	7971335	ENSG00000151773	0.39904	0.92543
302	rs1055710	8162466	ENSG00000188938	0.34471	0.66445
303	rs7907981	7926821	ENSG00000120539	0.25419	1
304	rs55974168	8180100	ENSG00000231389	0.00356	0.90057
305	rs10999159	7934122	ENSG00000079332	0.04648	0.77214
306	rs11620448	7970696	ENSG00000152484	0.03514	0.99998
307	rs2305506	8103812	ENSG00000164122	0.11976	1
308	rs62399063	8118028	ENSG00000137411	0.03317	0.8535
309	rs169494	8118218	ENSG00000204435	0.09431	0.6228
310	rs2649666	7948267	ENSG00000134809	0.46298	0.69339
311	rs4233880	8040249	ENSG00000143882	0.32338	1
312	rs816028	8115375	ENSG00000055147	0.40003	0.88763
313	rs1570247	8161114	ENSG00000070610	0.45013	0.74694
314	rs9987688	8163481	ENSG00000176386	0.00213	0.96235
315	rs55716016	7915468	ENSG00000177868	0.03337	0.98147
316	rs11818724	7931778	ENSG00000107959	0.0874	1
317	rs61750885	7978285	ENSG00000129467	0.00216	1
318	rs2286922	8035782	ENSG00000197124	0.19156	0.92559
319	rs9619753	8074817	ENSG00000100038	0.23425	0.98384
320	rs72794132	8115261	ENSG00000198624	0.19691	0.89628
321	rs1131156	8118116	ENSG00000204516	0.45528	0.98883
322	rs3742970	7983206	ENSG00000137822	0.09377	0.9384
323	rs10852550	8001477	ENSG00000159461	0.18722	0.8487
324	rs3819118	8023377	ENSG00000176624	0.38517	1
325	rs62129356	8024843	ENSG00000167670	0.25537	0.96581
326	rs11070297	7982812	ENSG00000166140	0.36977	0.9977
327	rs1768809	7915775	ENSG00000197429	0.42089	0.94537
328	rs11558171	8001764	ENSG00000125166	0.14083	1
329	rs11086068	8026729	ENSG00000130311	0.23646	1
330	rs281386	8038150	ENSG00000176909	0.39064	1
331	rs788349	8066247	ENSG00000196756	0.16804	0.89572
332	rs2800444	8130464	ENSG00000215712	0.12104	0.91042
333	rs3812104	8130988	ENSG00000215712	0.26733	0.83403
334	rs7045859	8165171	ENSG00000148384	0.40836	1
335	rs56376659	8179489	ENSG00000196735	0.01983	0.99213
336	rs28446525	7920903	ENSG00000163479	0.08945	0.96139
337	rs17361375	7991049	ENSG00000169609	0.23246	1
338	rs6501166	7992867	ENSG00000006194	0.44951	0.83043
339	rs55736291	8031690	ENSG00000083844	0.29506	0.99903
340	rs35565646	7982703	ENSG00000140323	0.16747	0.98607
341	rs337259	8105801	ENSG00000145740	0.48535	0.93539
342	rs2447531	8152491	ENSG00000182197	0.47494	0.77799
343	rs2294717	7907353	ENSG00000010165	0.26868	1
344	rs4882530	7957404	ENSG00000127720	0.15059	1
345	rs2270421	7975956	ENSG00000100577	0.28496	0.99671
346	rs17817968	8008566	ENSG00000166263	0.03073	1
347	rs73068539	8031748	ENSG00000186230	0.03443	0.97442
348	rs7602823	8040802	ENSG00000138030	0.35901	0.99998
349	rs2298274	8074432	ENSG00000100084	0.09357	1
350	rs17737016	8095048	ENSG00000145216	0.02428	0.82052
351	rs1768809	7901140	ENSG00000086015	0.42089	0.93657
352	rs7188401	7992396	ENSG00000180185	0.29646	0.96679
353	rs469189	8075263	ENSG00000184117	0.14651	0.75821
354	rs17493811	8178598	ENSG00000213719	0.01613	0.99863
355	rs7945422	7937438	ENSG00000177042	0.15787	1
356	rs3802980	7946089	ENSG00000132256	0.42572	0.77124
357	rs10135048	7973108	ENSG00000136315	0.01052	0.99811
358	rs12982441	8030831	ENSG00000105497	0.34079	0.90281
359	rs4832245	8053496	ENSG00000068654	0.17412	1
360	rs2270818	8109576	ENSG00000113272	0.16297	0.99925
361	rs4538208	8044605	ENSG00000189223	0.09527	0.93618
362	rs2236430	8069991	ENSG00000242220	0.33673	0.85219
363	rs12188417	8108629	ENSG00000202111	0.25221	0.81047
364	rs1264899	7903972	ENSG00000116459	0.40041	1
365	rs28580554	7905581	ENSG00000160678	0.42331	1
366	rs41313573	7950425	ENSG00000054938	0.09514	0.80928
367	rs3730492	7964810	ENSG00000111554	0.01677	1
368	rs34149442	7985268	ENSG00000103876	0.10518	1
369	rs4458211	8043393	ENSG00000144115	0.22291	0.77571
370	rs41303237	8155096	ENSG00000107175	0.00244	1
371	rs2304903	7984932	ENSG00000198794	0.2332	0.90424
372	rs7170385	7986010	ENSG00000140575	0.2016	0.89157
373	rs8025610	7991386	ENSG00000185043	0.16785	0.96913
374	rs2294180	8076128	ENSG00000100221	0.08957	0.99095
375	rs2712000	8094625	ENSG00000109790	0.20973	0.98725
376	rs4262	8134257	ENSG00000127920	0.41746	0.51024
377	rs1133833	7946439	ENSG00000175348	0.28026	0.89629
378	rs2305451	8145586	ENSG00000134014	0.33576	1
379	rs2233914	8157300	ENSG00000119411	0.1606	1
380	rs2130572	8160297	ENSG00000147872	0.24673	0.9851
381	rs169494	8179298	ENSG00000204435	0.09431	0.62051
382	rs675436	7991630	ENSG00000184277	0.47538	1
383	rs186371	7992877	ENSG00000162086	0.26036	1
384	rs11083823	8037767	ENSG00000182013	0.04536	0.93567
385	rs11926788	8086406	ENSG00000093183	0.04731	1
386	rs1048898	8099107	ENSG00000145220	0.28214	0.65642
387	rs73370497	8153609	ENSG00000178685	0.00161	0.8986
388	rs301487	8154135	ENSG00000106688	0.47897	0.8976
389	rs1132360	8046997	ENSG00000138381	0.28435	1
390	rs816408	8139758	ENSG00000106153	0.44814	0.93479
391	rs6693101	7903393	ENSG00000170989	0.00691	0.98616
392	rs1337248	7903765	ENSG00000134184	0.41583	0.97842
393	rs41310865	7908940	ENSG00000058668	0.01355	0.92367
394	rs2990245	7920687	ENSG00000160766	0.48144	1
395	rs56900311	7972579	ENSG00000125247	0.35367	0.9236
396	rs9896752	8007799	ENSG00000204650	0.0649	0.74483
397	rs2276797	8077663	ENSG00000171135	0.14317	1
398	rs2690104	8117243	ENSG00000079691	0.01206	0.98556
399	rs35744230	8124307	ENSG00000168405	0.01014	1
400	rs9276942	8125447	ENSG00000179344	0.00925	0.95148
401	rs3011905	8130438	ENSG00000029639	0.40302	0.83723
402	rs41306227	7908940	ENSG00000058668	0.05827	1
403	rs55726184	7978208	ENSG00000092330	0.10875	0.99998
404	rs4985407	8002344	ENSG00000223496	0.47126	1
405	rs7235	8074565	ENSG00000128185	0.4402	0.59573
406	rs11706359	8091629	ENSG00000174928	0.42966	0.99707
407	rs11575710	7936408	ENSG00000198924	0.00158	0.91163
408	rs6151432	7989315	ENSG00000140307	0.05126	1
409	rs2079099	8074817	ENSG00000100038	0.22655	0.86884
410	rs12892575	7974257	ENSG00000125375	0.42618	1
411	rs11781886	8149811	ENSG00000167034	0.23597	0.56873
412	rs169494	8178050	ENSG00000204435	0.09431	0.6216
413	rs7525479	7916843	ENSG00000172380	0.32183	0.92015
414	rs7771489	8127534	ENSG00000164430	0.03412	0.71097
415	rs61797339	7902367	ENSG00000117054	0.30973	0.76083
416	rs60287618	8020254	ENSG00000085415	0.005	0.99975
417	rs45492496	8030831	ENSG00000105497	0.02451	0.83942
418	rs2073055	8065089	ENSG00000089177	0.07814	0.99995
419	rs2242092	8153411	ENSG00000014164	0.49306	1
420	rs1243875	8155096	ENSG00000107175	0.00217	0.80189
421	rs1265099	8178489	ENSG00000204525	0.40972	0.9928
422	rs3830076	8179827	ENSG00000213719	0.05272	1
423	rs41266001	7898736	ENSG00000218510	0.04114	1
424	rs3934667	8035648	ENSG00000213996	0.41654	0.99275
425	rs4273205	8048733	ENSG00000123983	0.36818	1
426	rs3734010	8113250	ENSG00000164307	0.56399	0.77252
427	rs35499409	7975632	ENSG00000140043	0.0717	0.65387
428	rs10934592	8089993	ENSG00000196981	0.26646	0.78017
429	rs17493811	8125059	ENSG00000213719	0.01613	0.99863
430	rs3830076	8178598	ENSG00000213719	0.05272	1
431	rs28580554	7905589	ENSG00000160679	0.42331	1
432	rs10840108	7938295	ENSG00000166441	0.26948	0.99726
433	rs2273944	7973448	ENSG00000157326	0.10234	1
434	rs2516832	8054192	ENSG00000158411	0.35763	0.97092
435	rs73217361	8082816	ENSG00000144867	0.14149	0.93516
436	rs11132303	8103998	ENSG00000109775	0.23512	1
437	rs3815799	8113250	ENSG00000164307	0.05679	0.99726
438	rs34733672	8118207	ENSG00000200816	0.00839	0.91838
439	rs1800975	8162696	ENSG00000136936	0.33085	1
440	rs60478121	8178489	ENSG00000204525	0.03991	0.93381
441	rs11637068	7990457	ENSG00000140400	0.32438	0.98806
442	rs28479267	8012605	ENSG00000007237	0.32625	0.87774
443	rs73367023	8018343	ENSG00000125457	0.02694	0.99858
444	rs1467197	8150714	ENSG00000168300	0.37969	0.92463
445	rs55974168	8178891	ENSG00000231389	0.00356	0.80685
446	rs6700034	7913226	ENSG00000117215	0.10999	1
447	rs10892321	7944382	ENSG00000160695	0.02197	1
448	rs4438331	8002729	ENSG00000090863	0.16224	0.70157
449	rs37596	8002904	ENSG00000065457	0.18485	0.91383
450	rs9847953	8079598	ENSG00000164048	0.30011	0.93374
451	rs1570246	8155110	ENSG00000107185	0.45285	0.72946
452	rs1049278	8179519	ENSG00000223865	0.01467	1
453	rs3751326	7956648	ENSG00000166896	0.32795	0.87599
454	rs35122942	8017704	ENSG00000214174	0.09594	0.89558
455	rs2304220	8028624	ENSG00000179134	0.14016	0.81414
456	rs3751498	7977841	ENSG00000092036	0.34287	0.9822
457	rs11085443	8027297	ENSG00000172687	0.26608	0.90192
458	rs56376659	8178199	ENSG00000196735	0.01983	0.99849
459	rs72802123	8003249	ENSG00000103264	0.08812	0.94882
460	rs2232835	8013071	ENSG00000154803	0.05222	0.96163
461	rs2286241	7900922	ENSG00000117410	0.0596	0.93888
462	rs57211591	7952046	ENSG00000149573	0.00134	0.9619
463	rs2046067	7964810	ENSG00000111554	0.23088	0.99995
464	rs12868462	7971311	ENSG00000120658	0.46161	1
465	rs2071734	8075778	ENSG00000100348	0.04758	0.96613
466	rs71552136	8116610	ENSG00000124588	0.00197	0.95078
467	rs41266809	8117485	ENSG00000112763	0.01412	0.95948
468	rs11576012	8178177	ENSG00000204338	0.03412	1
469	rs217490	7901931	ENSG00000203965	0.28733	1
470	rs36064263	7905631	ENSG00000143624	0.08354	0.77768
471	rs211300	7932911	ENSG00000170759	0.23592	1
472	rs34567466	7987536	ENSG00000137824	0.088	0.87892
473	rs1127963	7991630	ENSG00000184277	0.08555	0.95811
474	rs1997502	8044035	ENSG00000115604	0.33475	0.96205
475	rs16990773	8070097	ENSG00000177692	0.23993	1
476	rs5760275	8071861	ENSG00000099994	0.23199	0.83165
477	rs67198313	8116653	ENSG00000137274	0.08324	0.86443
478	rs34416404	8118218	ENSG00000204435	0.02024	1
479	rs1265099	8124901	ENSG00000204525	0.40972	0.99208
480	rs2800444	8130988	ENSG00000215712	0.12104	0.91042
481	rs3750501	8154381	ENSG00000153714	0.16564	0.97239
482	rs17493811	8179827	ENSG00000213719	0.01613	0.99863
483	rs10043934	8111952	ENSG00000151881	0.43067	0.93331
484	rs41269015	8160297	ENSG00000147872	0.0634	0.98215
485	rs4647003	7916590	ENSG00000185839	0.01195	1
486	rs3740329	7933139	ENSG00000196693	0.14628	0.89406
487	rs6781790	8079693	ENSG00000178252	0.36426	1
488	rs2242350	8112439	ENSG00000183323	0.45191	1
489	rs4959098	8118564	ENSG00000237541	0.37945	0.84288
490	rs6930344	8179238	ENSG00000204520	0.2029	0.9993
491	rs3802968	7938762	ENSG00000110768	0.34514	1
492	rs17532371	7968734	ENSG00000102743	0.07472	1
493	rs35391912	7989501	ENSG00000074410	0.01745	0.99031
494	rs3923060	8114526	ENSG00000170464	0.30314	0.99074
495	rs34104727	8143863	ENSG00000164896	0.21259	0.66075
496	rs2844575	8177951	ENSG00000206344	0.42491	0.90717
497	rs3806189	7906496	ENSG00000162728	0.16163	0.95432
498	rs3752692	7985268	ENSG00000103876	0.28914	0.89264
499	rs2318450	8003249	ENSG00000103264	0.25084	1
500	rs6042668	8064471	ENSG00000101307	0.00801	0.92797
501	rs11576016	8178177	ENSG00000204338	0.00723	1
502	rs3195954	7918703	ENSG00000134262	0.16373	1
503	rs34756593	7930008	ENSG00000166197	0.0216	1
504	rs2076022	7967072	ENSG00000110871	0.39653	0.97275
505	rs28364593	8060063	ENSG00000130414	0.14626	1
506	rs10747783	7956639	ENSG00000123297	0.34669	0.99999
507	rs3901173	8026568	ENSG00000105072	0.09865	0.99733
508	rs11752118	8120004	ENSG00000178233	0.30376	0.84314
509	rs55974168	8179519	ENSG00000223865	0.00356	0.88258
510	rs1799525	7967210	ENSG00000212694	0.33877	0.83232
511	rs10140860	7973108	ENSG00000136315	0.05398	0.75025
512	rs2277487	7978208	ENSG00000092330	0.00316	0.82286
513	rs12463068	8035435	ENSG00000130518	0.05667	0.83608
514	rs71774038	8066493	ENSG00000124107	0.03131	1
515	rs3830076	8125059	ENSG00000213719	0.05272	1
516	rs71415423	7980680	ENSG00000053254	0.3412	0.92709
517	rs2292038	7984103	ENSG00000103642	0.50317	1
518	rs11646219	8003249	ENSG00000103264	0.46864	0.85962
519	rs2444299	8040090	ENSG00000151692	0.19717	0.739
520	rs73412231	8126035	ENSG00000124772	0.0023	0.99013
521	rs3818625	8156982	ENSG00000136824	0.42132	0.82596
522	rs234271	7993807	ENSG00000011638	0.00362	1
523	rs41266809	8124394	ENSG00000196226	0.01412	0.95948
524	rs71486131	7935425	ENSG00000052749	0.05821	0.73264
525	rs34416404	8178050	ENSG00000204435	0.02024	1
526	rs175040	7975760	ENSG00000119718	0.44915	0.9829
527	rs5412	8012212	ENSG00000174282	0.15667	0.97706
528	rs11894953	8053046	ENSG00000144048	0.35613	1
529	rs476632	8120004	ENSG00000178233	0.31626	1
530	rs7863921	8163509	ENSG00000148218	0.44883	0.83255
531	rs11576012	8179440	ENSG00000204338	0.03412	1
532	rs7130894	7952813	ENSG00000080854	0.31701	0.92436
533	rs71373079	8019211	ENSG00000182446	0.10314	0.85046
534	rs746401	8029759	ENSG00000104983	0.47465	1
535	rs2298090	8117415	ENSG00000196966	0.01159	1
536	rs60538560	7970696	ENSG00000152484	0.02371	0.89411
537	rs2224392	8116724	ENSG00000145982	0.19696	0.97649
538	rs11781283	8148985	ENSG00000104714	0.49776	0.89501
539	rs10821075	8162455	ENSG00000131669	0.47433	0.7595
540	rs7041225	8164653	ENSG00000130717	0.17949	0.86874
541	rs3813571	7985202	ENSG00000041357	0.40735	1
542	rs2601794	7992917	ENSG00000103351	0.04933	0.90389
543	rs11076155	8001477	ENSG00000159461	0.07571	1
544	rs13146963	8102371	ENSG00000138658	0.45099	1
545	rs67198313	8116649	ENSG00000137274	0.08324	0.86443
546	rs3735665	8132943	ENSG00000146731	0.3559	0.81367
547	rs7863921	8157300	ENSG00000119411	0.44883	0.85188
548	rs4344657	7978331	ENSG00000139899	0.26809	0.9998
549	rs2460947	8044236	ENSG00000135968	0.39546	0.9616
550	rs12402066	7909862	ENSG00000162817	0.254	0.99971
551	rs17553878	7926084	ENSG00000165629	0.38132	0.946
552	rs3740373	7935058	ENSG00000138119	0.02808	0.80862
553	rs2682090	7938128	ENSG00000179532	0.12466	0.94658
554	rs55772322	8054077	ENSG00000115073	0.37173	0.57367
555	rs7020190	8162706	ENSG00000136932	0.47443	0.6356
556	rs2956109	7947490	ENSG00000149089	0.15485	1
557	rs2277392	7956978	ENSG00000175782	0.12892	0.57703
558	rs1805462	8004144	ENSG00000167842	0.31497	1
559	rs56120917	8051135	ENSG00000138002	0.12189	0.97752
560	rs62181053	8057732	ENSG00000189362	0.32277	0.90666
561	rs9613234	8075106	ENSG00000128294	0.05575	0.98748
562	rs28986177	8118207	ENSG00000200816	0.24543	0.92569
563	rs1570247	8155096	ENSG00000107175	0.45013	0.81775
564	rs2278256	8026724	ENSG00000130312	0.24918	1
565	rs2493838	8119492	ENSG00000112578	0.20688	0.94623
566	rs1071742	8124689	ENSG00000176998	0.13242	0.64062
567	rs9380618	8126035	ENSG00000124772	0.4782	1
568	rs35425490	8149534	ENSG00000104763	0.03375	1
569	rs12342207	8157516	ENSG00000119401	0.31627	0.63891
570	rs9257076	8178609	ENSG00000204394	0.40435	0.999
571	rs7540030	7901895	ENSG00000125703	0.41697	0.72441
572	rs4930156	7949482	ENSG00000172922	0.36679	0.83188
573	rs2234104	7978132	ENSG00000196497	0.0458	0.84935
574	rs12952249	8005839	ENSG00000109084	0.31508	0.79412
575	rs62102584	8021905	ENSG00000101546	0.09955	0.99903
576	rs8109943	8024497	ENSG00000172009	0.22866	0.99997
577	rs1672138	8070632	ENSG00000160200	0.21555	0.78049
578	rs1004001	8118564	ENSG00000237541	0.02045	1
579	rs2231517	8148467	ENSG00000104472	0.1606	1
580	rs7470605	8164995	ENSG00000169925	0.32717	0.99744
581	rs3135002	8180100	ENSG00000231389	0.21875	0.8571
582	rs3825025	7938762	ENSG00000110768	0.35229	1
583	rs62129340	8032789	ENSG00000178078	0.0776	1
584	rs12976696	8036010	ENSG00000124299	0.20617	0.96582
585	rs10425465	8036010	ENSG00000124299	0.24251	0.93649
586	rs1122227	8051119	ENSG00000115241	0.20533	0.74036
587	rs41306775	8064502	ENSG00000125835	0.02785	1
588	rs6089777	8067652	ENSG00000101210	0.41139	0.92376
589	rs2303993	8126035	ENSG00000124772	0.47743	0.99618
590	rs3135002	8179519	ENSG00000223865	0.21875	0.7567
591	rs587891	7945071	ENSG00000110074	0.25241	0.79547
592	rs7102670	7949857	ENSG00000167799	0.11578	0.92231
593	rs57569155	7951207	ENSG00000152558	0.03528	0.99169
594	rs10774222	7960411	ENSG00000047621	0.15588	0.99998
595	rs7519	7978831	ENSG00000213741	0.49506	1
596	rs2058320	8031640	ENSG00000198440	0.03	1
597	rs738333	8076826	ENSG00000188511	0.48126	0.99999
598	rs3111204	8110971	ENSG00000164237	0.16699	0.99978
599	rs2305452	8145586	ENSG00000134014	0.33574	1
600	rs35365551	7910014	ENSG00000143771	0.23103	0.97676
601	rs13381	7910591	ENSG00000135778	0.24464	0.95397
602	rs4755427	7947496	ENSG00000110436	0.01519	0.84387
603	rs7170846	7984103	ENSG00000103642	0.50279	1
604	rs2252259	8063283	ENSG00000124207	0.41106	0.99981
605	rs13141992	8093476	ENSG00000163945	0.39935	1
606	rs2230653	8117485	ENSG00000112763	0.03423	0.98759
607	rs13263909	8150714	ENSG00000168300	0.36207	1
608	rs7517754	7910014	ENSG00000143771	0.23288	0.74442
609	rs17552226	7944382	ENSG00000160695	0.29279	1
610	rs12291114	7951207	ENSG00000152558	0.07212	0.89122
611	rs1029753	8024446	ENSG00000005206	0.30316	0.60499
612	rs651601	8036737	ENSG00000105193	0.34997	1
613	rs11575971	8148435	ENSG00000104415	0.02742	0.99999
614	rs8076760	8017437	ENSG00000108592	0.38271	0.99751
615	rs12462730	8024446	ENSG00000005206	0.11686	0.80473
616	rs4854186	8040018	ENSG00000171853	0.48386	0.98119
617	rs2739047	8058927	ENSG00000135926	0.07663	0.97992
618	rs1997606	8069700	ENSG00000156239	0.15117	0.99422
619	rs12493122	8082816	ENSG00000144867	0.00731	0.94465
620	rs2270819	8109576	ENSG00000113272	0.16297	0.98496
621	rs11576012	8125295	ENSG00000213676	0.03412	1
622	rs1544474	8142194	ENSG00000091136	0.43111	0.54346
623	rs28626310	8177951	ENSG00000206344	0.21887	0.99875
624	rs3848524	8031939	ENSG00000171574	0.08236	0.87439
625	rs56340907	8070953	ENSG00000160284	0.23922	1
626	rs6442577	8085660	ENSG00000154813	0.42914	0.98716
627	rs6665637	7905631	ENSG00000143624	0.26802	1
628	rs179436	7937852	ENSG00000110628	0.17479	1
629	rs55970722	7949046	ENSG00000149743	0.51502	0.54747
630	rs9471625	8119492	ENSG00000112578	0.35251	0.92626
631	rs1050420	8124901	ENSG00000204525	0.39365	0.99787
632	rs3734642	8129363	ENSG00000111906	0.16974	0.92484
633	rs7863921	8163505	ENSG00000119431	0.44883	0.78632
634	rs11602797	7949046	ENSG00000149743	0.03661	0.65852
635	rs9972681	8003249	ENSG00000103264	0.00652	0.96164
636	rs10411624	8025478	ENSG00000188321	0.41332	1
637	rs73220863	8040440	ENSG00000178295	0.05705	0.74468
638	rs28626310	8118100	ENSG00000204520	0.21887	0.9996
639	rs3808865	8155121	ENSG00000159899	0.08071	1
640	rs7928305	7937438	ENSG00000177042	0.15794	1
641	rs2247920	7938295	ENSG00000166441	0.04536	1
642	rs4766232	7953211	ENSG00000078237	0.46859	0.62856
643	rs175499	7975760	ENSG00000119718	0.44884	0.8264
644	rs1820518	7983469	ENSG00000171763	0.27068	1
645	rs3743188	7991630	ENSG00000184277	0.2794	0.99978
646	rs55772482	8044127	ENSG00000135974	0.14745	0.90145
647	rs900641	8113773	ENSG00000164904	0.08913	0.79128
648	rs7014698	8145085	ENSG00000168495	0.00569	0.93427
649	rs9264666	8178489	ENSG00000204525	0.50678	0.83939
650	rs1888115	7905589	ENSG00000160679	0.42324	1
651	rs912812	7913249	ENSG00000117242	0.37874	0.92189
652	rs7513575	7925492	ENSG00000054277	0.35369	0.76593
653	rs72777106	7932911	ENSG00000170759	0.13729	0.90704
654	rs17235038	7936408	ENSG00000198924	0.03389	0.94998
655	rs3742446	7981377	ENSG00000156381	0.22109	0.989
656	rs2113164	7997332	ENSG00000140876	0.00678	0.93951
657	rs11539373	8072242	ENSG00000186575	0.03233	0.9992
658	rs62395345	8125059	ENSG00000213719	0.01367	0.9999
659	rs2273819	8130578	ENSG00000207392	0.21712	1
660	rs870801	7934122	ENSG00000079332	0.46842	0.74992
661	rs10896109	7949637	ENSG00000174547	0.31231	0.97632
662	rs3024942	7964248	ENSG00000207031	0.0147	0.99997
663	rs9501929	8116610	ENSG00000124588	0.06525	0.9874
664	rs2732318	8150165	ENSG00000172728	0.41509	1
665	rs9987688	8163491	ENSG00000148225	0.00213	0.98402
666	rs2844512	8177951	ENSG00000206344	0.43287	0.99804
667	rs28986177	8178598	ENSG00000213719	0.24543	0.93332
668	rs2737821	7905116	ENSG00000023902	0.02161	1
669	rs3818161	7978260	ENSG00000157379	0.12086	0.99946
670	rs35603965	7984626	ENSG00000166192	0.27027	0.99918
671	rs1984409	7998222	ENSG00000086504	0.40271	0.87796
672	rs4925057	8005305	ENSG00000141034	0.11843	0.92073
673	rs10406222	8028624	ENSG00000179134	0.4556	0.90269
674	rs6547609	8043187	ENSG00000168906	0.48331	0.91868
675	rs10817493	8163509	ENSG00000148218	0.27011	0.99931
676	rs2956111	7939329	ENSG00000110435	0.37155	1
677	rs1871043	7949857	ENSG00000167799	0.3819	0.99094
678	rs2289226	8046997	ENSG00000138381	0.28435	1
679	rs17678724	8050102	ENSG00000134326	0.19933	0.92556
680	rs55735844	8052698	ENSG00000231245	0.00702	1
681	rs17524059	8057004	ENSG00000128655	0.36613	1
682	rs9379829	8117415	ENSG00000196966	0.25033	0.98592
683	rs6961420	8143110	ENSG00000164707	0.36765	0.99773
684	rs16930333	8158204	ENSG00000175854	0.06528	1
685	rs3830076	8178609	ENSG00000204394	0.05272	1
686	rs3737671	7917370	ENSG00000171502	0.00799	0.92629
687	rs3741604	7956894	ENSG00000127311	0.47569	0.97232
688	rs2295319	7978260	ENSG00000157379	0.07984	0.95373
689	rs62034711	7992877	ENSG00000162086	0.26232	0.99453
690	rs3745325	8026568	ENSG00000105072	0.1391	0.9993
691	rs62114983	8038933	ENSG00000142556	0.03408	1
692	rs11608	8051030	ENSG00000138074	0.30027	1
693	rs62205790	8067233	ENSG00000124225	0.14414	0.52106
694	rs130456	8075635	ENSG00000183531	0.2266	0.96507
695	rs3923059	8114526	ENSG00000170464	0.30313	1
696	rs9257076	8125091	ENSG00000204394	0.40435	0.99989
697	rs17493811	8125436	ENSG00000198502	0.01613	0.99863
698	rs1880298	8137709	ENSG00000178381	0.43866	0.97182
699	rs4385413	8140534	ENSG00000075223	0.06328	0.81181
700	rs2773348	8162696	ENSG00000136936	0.01512	0.93066
701	rs4713489	8178050	ENSG00000204435	0.02024	0.94295
702	rs7523498	7897441	ENSG00000049239	0.07516	1
703	rs59680006	7958410	ENSG00000198855	0.05017	0.89413
704	rs3813571	7985213	ENSG00000169684	0.40735	1
705	rs10425729	8031646	ENSG00000166770	0.34822	0.81512
706	rs1817097	8055183	ENSG00000136699	0.34148	1
707	rs13053731	8075720	ENSG00000128335	0.07769	0.95133
708	rs34541484	8124901	ENSG00000204525	0.00919	1
709	rs395671	8125780	ENSG00000161896	0.40722	0.92974
710	rs4713489	8179298	ENSG00000204435	0.02024	0.95332
711	rs11576016	8179440	ENSG00000204338	0.00723	1
712	rs60517797	7920531	ENSG00000160710	0.08488	0.77205
713	rs3758921	7948267	ENSG00000134809	0.34422	0.71005
714	rs11180483	7957253	ENSG00000180481	0.42561	1
715	rs2270073	7975632	ENSG00000140043	0.4969	1
716	rs62045233	7989132	ENSG00000181827	0.05491	0.99732
717	rs3752132	8030831	ENSG00000105497	0.25369	0.80112
718	rs11670503	8032815	ENSG00000167671	0.2605	0.93643
719	rs6033858	8064438	ENSG00000088833	0.27742	1
720	rs1001447	8064502	ENSG00000125835	0.00372	1
721	rs5994188	8074251	ENSG00000131100	0.30057	1
722	rs3895681	8118023	ENSG00000213780	0.00488	0.97948
723	rs2231516	8148467	ENSG00000104472	0.15375	0.99857
724	rs2269426	8178177	ENSG00000204338	0.39024	0.51654
725	rs59252894	7935535	ENSG00000095713	0.38845	0.92876
726	rs72848797	8009183	ENSG00000198909	0.28628	0.85557
727	rs11652407	8012247	ENSG00000141504	0.07803	1
728	rs271621	8035494	ENSG00000105701	0.32351	0.78893
729	rs3806825	8103695	ENSG00000198948	0.32645	0.83848
730	rs3739769	8157890	ENSG00000167081	0.00949	0.96561
731	rs945418	7912692	ENSG00000173641	0.31434	0.89397
732	rs3093878	7973067	ENSG00000198805	0.07602	1
733	rs2275591	7974257	ENSG00000125375	0.4305	1
734	rs59008953	7992870	ENSG00000006194	0.08924	0.94241
735	rs4813333	8061186	ENSG00000101310	0.07508	1
736	rs35423939	7918759	ENSG00000116752	0.06531	1
737	rs2273944	7978208	ENSG00000092330	0.10234	1
738	rs12602879	8011599	ENSG00000185722	0.4093	0.67906
739	rs2288856	8031632	ENSG00000240225	0.17044	0.53842
740	rs73086610	8079107	ENSG00000157119	0.11542	0.8838
741	rs9379831	8117415	ENSG00000196966	0.34955	0.64589
742	rs10759640	8157300	ENSG00000119411	0.44874	0.90407
743	rs28626310	8178489	ENSG00000204525	0.21887	0.99999
744	rs2534686	8178598	ENSG00000213719	0.19116	0.99997
745	rs11602109	7940051	ENSG00000156599	0.34592	1
746	rs12570	7946142	ENSG00000170955	0.30093	0.80861
747	rs12227917	7953651	ENSG00000139197	0.46989	0.78834
748	rs7245838	8030831	ENSG00000105497	0.25156	0.92887
749	rs12462747	8035435	ENSG00000130518	0.07191	0.99934
750	rs8129391	8068612	ENSG00000182093	0.00382	1
751	rs3752396	8077160	ENSG00000100299	0.22184	1
752	rs3830054	8117377	ENSG00000168298	0.07473	1
753	rs2393592	8124448	ENSG00000158406	0.44249	1
754	rs2233914	8163481	ENSG00000176386	0.1606	1
755	rs6926082	8179238	ENSG00000204520	0.12132	0.99996
756	rs2534686	8179827	ENSG00000213719	0.19116	0.99999
757	rs2232812	7907353	ENSG00000010165	0.2687	1
758	rs3752105	7970347	ENSG00000130177	0.2145	0.99401
759	rs3818263	7976243	ENSG00000165934	0.36265	0.90791
760	rs761065	7998585	ENSG00000074071	0.42138	0.97287
761	rs35227715	8003249	ENSG00000103264	0.16322	0.99634
762	rs2231423	8042737	ENSG00000116127	0.01154	0.61186
763	rs3830076	8125091	ENSG00000204394	0.05272	1
764	rs12555238	8159441	ENSG00000054148	0.34371	1
765	rs28986177	8178489	ENSG00000204525	0.24543	0.9749
766	rs35377600	8179238	ENSG00000204520	0.01098	0.96859
767	rs34416404	8179298	ENSG00000204435	0.02024	1
768	rs41307892	7915101	ENSG00000204084	0.01974	1
769	rs2295776	7935780	ENSG00000075826	0.22524	1
770	rs2985686	7978833	ENSG00000165502	0.28146	0.99198
771	rs11084545	8039771	ENSG00000131849	0.45155	1
772	rs13864	8070257	ENSG00000185808	0.31079	0.95763
773	rs6930344	8118100	ENSG00000204520	0.2029	1
774	rs10251937	8132503	ENSG00000164543	0.38308	0.86891
775	rs10156524	8164535	ENSG00000095321	0.44611	0.99998
776	rs1270853	7903972	ENSG00000116459	0.40204	1
777	rs17510026	7930996	ENSG00000120008	0.37537	0.88563
778	rs3209164	7946454	ENSG00000175356	0.0531	1
779	rs7491694	7969613	ENSG00000183098	0.30808	0.83585
780	rs4645	8117485	ENSG00000112763	0.22348	1
781	rs7769922	8123621	ENSG00000124570	0.27696	0.99723
782	rs12047502	7915425	ENSG00000066185	0.18691	0.72535
783	rs2046067	7956978	ENSG00000175782	0.23088	1
784	rs17763110	8012598	ENSG00000109047	0.02176	0.69066
785	rs72911868	8023252	ENSG00000215472	0.07932	0.85123
786	rs6050907	8060484	ENSG00000206794	0.44217	0.97612
787	rs1131122	8118100	ENSG00000204520	0.03116	0.90564
788	rs2269426	8125295	ENSG00000213676	0.39024	0.61209
789	rs28986177	8179827	ENSG00000213719	0.24543	0.90713
790	rs11584276	7901931	ENSG00000203965	0.11948	0.98652
791	rs1667579	7967210	ENSG00000212694	0.20142	1
792	rs6083954	8064502	ENSG00000125835	0.41284	0.96726
793	rs12628541	8076497	ENSG00000128274	0.08944	0.89416
794	rs10266539	8143863	ENSG00000164896	0.10404	0.9879
795	rs3789604	7918703	ENSG00000134262	0.16486	1
796	rs12408339	7920903	ENSG00000163479	0.08936	0.94628
797	rs2282457	7931873	ENSG00000057608	0.31942	0.93862
798	rs61945844	7959157	ENSG00000111780	0.08294	0.902
799	rs1760941	7973108	ENSG00000136315	0.26444	1
800	rs1544655	8051427	ENSG00000171055	0.28195	0.72434
801	rs41306775	8060484	ENSG00000206794	0.02785	1
802	rs62239507	8077160	ENSG00000100299	0.01542	0.89215
803	rs6938753	8116607	ENSG00000244041	0.22999	1
804	rs2230653	8117243	ENSG00000079691	0.03423	0.99887
805	rs41277057	8155167	ENSG00000196196	0.01131	1
806	rs4978812	8163063	ENSG00000119326	0.17322	0.67472
807	rs59358097	8164995	ENSG00000169925	0.04154	0.90537
808	rs11576017	8179827	ENSG00000213719	0.01106	1
809	rs4645980	7912646	ENSG00000132906	0.43698	0.99976
810	rs1476792	7941900	ENSG00000175634	0.39426	0.65727
811	rs2058464	7954382	ENSG00000121350	0.53313	0.99006
812	rs28692724	7980358	ENSG00000009830	0.28903	0.98073
813	rs60464538	7987536	ENSG00000137824	0.00995	0.87591
814	rs1799257	8030035	ENSG00000105447	0.08992	1
815	rs60745231	8035773	ENSG00000081665	0.22413	0.91107
816	rs72894634	8042310	ENSG00000115902	0.00771	0.99998
817	rs240067	8074817	ENSG00000100038	0.31841	0.82343
818	rs79298	8076826	ENSG00000188511	0.30719	0.99665
819	rs1107413	8090803	ENSG00000154917	0.27268	0.93981
820	rs3135002	8125447	ENSG00000179344	0.21875	0.81215
821	rs72867280	8126653	ENSG00000180992	0.25334	0.88195
822	rs28626310	8178050	ENSG00000204435	0.21887	0.98574
823	rs34541484	8178489	ENSG00000204525	0.00919	1
824	rs28364597	7935002	ENSG00000143742	0.00941	1
825	rs3741915	7953385	ENSG00000111640	0.25156	1
826	rs12905240	7982703	ENSG00000140323	0.16908	0.61305
827	rs12924990	7992917	ENSG00000103351	0.16961	0.97056
828	rs1275533	8040831	ENSG00000138085	0.01841	1
829	rs2276845	8088151	ENSG00000113812	0.3205	0.99037
830	rs4713489	8118218	ENSG00000204435	0.02024	0.84302
831	rs34916901	8124448	ENSG00000158406	0.44249	0.91505
832	rs13197384	8129728	ENSG00000135541	0.34229	0.98303
833	rs28362701	8132151	ENSG00000078549	0.00283	0.54905
834	rs17201067	8178598	ENSG00000213719	0.00369	1
835	rs11063765	7960261	ENSG00000002016	0.01311	0.53503
836	rs9890200	8008388	ENSG00000006282	0.37348	1
837	rs7254867	8031750	ENSG00000105136	0.38805	0.96663
838	rs12992865	8040018	ENSG00000171853	0.48303	1
839	rs16896958	8124689	ENSG00000176998	0.0189	0.93408
840	rs4879929	8155121	ENSG00000159899	0.0807	1
841	rs1131122	8177951	ENSG00000206344	0.03116	0.92143
842	rs61783469	7897441	ENSG00000049239	0.16558	0.59473
843	rs28364597	7910099	ENSG00000143742	0.00941	1
844	rs2282013	7919217	ENSG00000186364	0.11938	1
845	rs3087660	7984319	ENSG00000169032	0.41345	0.69582
846	rs431551	7997626	ENSG00000135686	0.03674	1
847	rs2280370	7997933	ENSG00000167526	0.18781	0.78175
848	rs17240980	8001666	ENSG00000070770	0.06623	0.88056
849	rs12461014	8031778	ENSG00000183647	0.03774	0.99748
850	rs713875	8072360	ENSG00000185339	0.47752	0.98319
851	rs28627172	8073585	ENSG00000172250	0.12829	1
852	rs34378923	8118100	ENSG00000204520	0.01594	0.71392
853	rs4645	8124448	ENSG00000158406	0.22348	1
854	rs2130573	8160297	ENSG00000147872	0.2558	0.99371
855	rs12137988	7923426	ENSG00000077152	0.07895	1
856	rs9423713	7931778	ENSG00000107959	0.4059	0.99999
857	rs2070908	7958130	ENSG00000166598	0.37645	1
858	rs17553284	7968872	ENSG00000120675	0.24599	0.68549
859	rs4802648	8030563	ENSG00000161643	0.20822	1
860	rs12973009	8031632	ENSG00000240225	0.08196	0.95823
861	rs395446	8074565	ENSG00000128185	0.29738	0.93939
862	rs175184	8074565	ENSG00000128185	0.49057	0.61423
863	rs6781790	8079719	ENSG00000173421	0.36426	1
864	rs6851075	8094625	ENSG00000109790	0.302	0.79833
865	rs2071001	8116610	ENSG00000124588	0.23787	0.87693
866	rs17200810	8118116	ENSG00000204516	0.02697	0.96706
867	rs1050420	8118207	ENSG00000200816	0.39365	0.99872
868	rs11153277	8128894	ENSG00000009413	0.31661	1
869	rs2069441	8143790	ENSG00000106565	0.02296	1
870	rs2596485	8178489	ENSG00000204525	0.21682	0.91519
871	rs17576984	8179440	ENSG00000204338	0.08561	0.92896
872	rs773432	7918622	ENSG00000155380	0.40931	0.73497
873	rs3758514	7927108	ENSG00000165733	0.43427	0.73494
874	rs3821611	8077931	ENSG00000075975	0.43846	0.98946
875	rs9874200	8092009	ENSG00000171757	0.08511	0.86631
876	rs1050420	8118028	ENSG00000137411	0.39365	0.85121
877	rs12359679	7930577	ENSG00000165806	0.1366	0.95003
878	rs1167704	7959157	ENSG00000111780	0.32949	0.99888
879	rs1273866	7975167	ENSG00000171723	0.0049	0.52627
880	rs2303284	8001507	ENSG00000125124	0.23325	0.62998
881	rs2521988	8012212	ENSG00000174282	0.13962	1
882	rs35117909	8031939	ENSG00000171574	0.2018	0.99998
883	rs67385620	8034806	ENSG00000123136	0.17549	0.98132
884	rs12692386	8050176	ENSG00000119185	0.30923	1
885	rs140491	8071547	ENSG00000185651	0.20417	0.7356
886	rs62344672	8103695	ENSG00000198948	0.09027	0.54843
887	rs2249213	8114583	ENSG00000213523	0.46056	0.95147
888	rs2844575	8118100	ENSG00000204520	0.42491	0.83002
889	rs3806187	7906496	ENSG00000162728	0.1611	0.94457
890	rs2277206	7936346	ENSG00000023041	0.41352	0.99603
891	rs9964600	8020220	ENSG00000176014	0.00727	1
892	rs7247767	8035435	ENSG00000130518	0.26704	1
893	rs3776154	8110861	ENSG00000171421	0.25008	0.91988
894	rs58840028	8111814	ENSG00000145592	0.10034	0.62906
895	rs2075684	8117800	ENSG00000206341	0.26777	0.61444
896	rs2894221	8118100	ENSG00000204520	0.38458	1
897	rs45491006	8128894	ENSG00000009413	0.01519	0.93178
898	rs1888115	7905581	ENSG00000160678	0.42324	1
899	rs1980699	7916592	ENSG00000162601	0.21198	0.63386
900	rs10823362	7928046	ENSG00000099282	0.44518	0.98997
901	rs61876748	7937508	ENSG00000177697	0.28591	0.63045
902	rs521991	7943282	ENSG00000186280	0.04049	0.94509
903	rs4483802	7989915	ENSG00000075131	0.08373	0.90915
904	rs62640904	7997504	ENSG00000140945	0.0096	0.9099
905	rs56027862	8076455	ENSG00000189306	0.04131	0.96811
906	rs2061056	8078155	ENSG00000131386	0.14264	0.85496
907	rs9849842	8078227	ENSG00000114166	0.03473	0.96137
908	rs348943	8107356	ENSG00000172795	0.48517	0.94144
909	rs11204064	8149574	ENSG00000147408	0.47435	0.77378
910	rs1265100	8177951	ENSG00000206344	0.12778	0.86855
911	rs1004001	8178205	ENSG00000237541	0.02045	1
912	rs1998948	7912239	ENSG00000180758	0.29504	0.9996
913	rs6426243	7925705	ENSG00000162714	0.43929	0.97507
914	rs45575233	7960544	ENSG00000139190	0.00176	0.87174
915	rs7249204	8024391	ENSG00000104885	0.06924	1
916	rs12709896	8037767	ENSG00000182013	0.33861	0.82837
917	rs236440	8119109	ENSG00000198663	0.02184	0.99881
918	rs2231848	7921133	ENSG00000143321	0.02161	0.99995
919	rs57830827	7936734	ENSG00000066468	0.00736	0.79988
920	rs11848954	7975632	ENSG00000140043	0.00903	0.91865
921	rs2781375	7979671	ENSG00000125952	0.37557	1
922	rs58572475	7980680	ENSG00000053254	0.38699	0.69162
923	rs11636270	7984152	ENSG00000197361	0.19188	0.50689
924	rs73993110	8006531	ENSG00000166750	0.11107	0.94573
925	rs390970	8017704	ENSG00000214174	0.01517	0.68517
926	rs949475	8022009	ENSG00000101574	0.24391	0.54106
927	rs9676358	8026724	ENSG00000130312	0.15982	0.98917
928	rs2632261	8054192	ENSG00000158411	0.35599	0.97272
929	rs41277572	8071179	ENSG00000183628	0.02762	0.85593
930	rs360745	8077931	ENSG00000075975	0.35844	0.94977
931	rs10759640	8163509	ENSG00000148218	0.44874	0.89991
932	rs3135002	8178891	ENSG00000231389	0.21875	0.7417
933	rs1217398	7918703	ENSG00000134262	0.34944	1
934	rs2156785	7950654	ENSG00000159063	0.4944	0.95524
935	rs3741605	7956894	ENSG00000127311	0.47572	0.93693
936	rs7131792	7959023	ENSG00000171471	0.19351	0.55233
937	rs2956530	7964810	ENSG00000111554	0.0179	0.65019
938	rs1865493	7997264	ENSG00000168928	0.08925	1
939	rs62120677	8036777	ENSG00000105202	0.07898	0.95271
940	rs1876487	8042737	ENSG00000116127	0.29371	0.80587
941	rs3813684	8117194	ENSG00000124532	0.21589	0.92084
942	rs1264309	8118028	ENSG00000137411	0.36706	1
943	rs2923444	8146225	ENSG00000176209	0.39923	0.84747
944	rs2297140	7917370	ENSG00000171502	0.50989	0.99992
945	rs2924275	7925904	ENSG00000165568	0.13842	0.58388
946	rs3824617	7933228	ENSG00000165406	0.24639	0.91079
947	rs10998973	7934133	ENSG00000180817	0.46944	0.61958
948	rs2277205	7936346	ENSG00000023041	0.10637	0.89304
949	rs11557895	7977841	ENSG00000092036	0.02602	1
950	rs62017972	7982812	ENSG00000166140	0.05334	1
951	rs11646266	7991800	ENSG00000242173	0.4151	0.96715
952	rs1805434	8004144	ENSG00000167842	0.31283	1
953	rs34152038	8004464	ENSG00000239697	0.08862	0.94174
954	rs71379217	8007462	ENSG00000198496	0.34566	0.93008
955	rs16954764	8010915	ENSG00000183688	0.01829	0.81608
956	rs4714055	8119109	ENSG00000198663	0.37461	0.93593
957	rs6935796	8120602	ENSG00000119900	0.17741	0.85288
958	rs4709370	8130578	ENSG00000207392	0.21433	0.67696
959	rs10266539	8137257	ENSG00000196329	0.10404	0.92645
960	rs2039225	8163491	ENSG00000148225	0.19372	0.58019
961	rs3830076	8178050	ENSG00000204435	0.05272	1
962	rs11579255	7901219	ENSG00000117481	0.36737	0.84524
963	rs17575205	7903667	ENSG00000143028	0.21602	0.63579
964	rs61824281	7909954	ENSG00000154309	0.04542	1
965	rs1882551	7953520	ENSG00000010626	0.23367	0.83569
966	rs3818263	7980955	ENSG00000183648	0.36265	0.86587
967	rs892044	8037023	ENSG00000077348	0.41199	1
968	rs13028141	8051637	ENSG00000163214	0.00304	0.98455
969	rs59637384	8082816	ENSG00000144867	0.12094	0.97352
970	rs9682313	8089203	ENSG00000138468	0.40092	0.95461
971	rs3779106	8138045	ENSG00000086232	0.42332	0.59553
972	rs2894221	8179238	ENSG00000204520	0.38458	1
973	rs519176	7899436	ENSG00000130766	0.08024	0.94856
974	rs61837215	7927071	ENSG00000075407	0.43465	0.78874
975	rs56268873	7992998	ENSG00000102858	0.18978	0.95494
976	rs3743884	7998222	ENSG00000086504	0.41519	0.97563
977	rs9899531	8010638	ENSG00000185359	0.02319	1
978	rs7246844	8031690	ENSG00000083844	0.42869	1
979	rs13015648	8058147	ENSG00000240344	0.07524	0.927
980	rs457274	8068713	ENSG00000157601	0.40015	0.5816
981	rs2859734	8069700	ENSG00000156239	0.14696	0.99999
982	rs3806643	8089993	ENSG00000196981	0.23236	0.79264
983	rs3818644	8160682	ENSG00000165271	0.38481	0.99333
984	rs4256900	7936937	ENSG00000188690	0.43321	0.92849
985	rs1045288	7937287	ENSG00000185627	0.25808	0.99998
986	rs2075548	7951838	ENSG00000109917	0.01715	0.57169
987	rs2239159	7960575	ENSG00000111641	0.37327	0.70063
988	rs36095408	7964248	ENSG00000207031	0.0107	0.74693
989	rs3742520	7978331	ENSG00000139899	0.42899	0.89369
990	rs9935192	7992867	ENSG00000006194	0.45149	0.92761
991	rs2303818	8035271	ENSG00000127220	0.12315	0.79105
992	rs6511291	8035808	ENSG00000197020	0.45416	0.93243
993	rs35653875	8073585	ENSG00000172250	0.01802	0.78924
994	rs7723301	8111331	ENSG00000113384	0.043	0.59776
995	rs2071000	8116610	ENSG00000124588	0.05662	0.95007
996	rs913497	8130464	ENSG00000215712	0.0614	0.8186
997	rs758263	8131475	ENSG00000106392	0.44018	0.99999
998	rs10901214	8164853	ENSG00000175164	0.42047	0.85108
999	rs1050462	8177951	ENSG00000206344	0.27142	0.96946
1000	rs62407970	8180100	ENSG00000231389	0.13214	0.8082
1001	rs7940895	7946439	ENSG00000175348	0.07534	1
1002	rs2270074	7975632	ENSG00000140043	0.49696	1
1003	rs418557	8004940	ENSG00000170222	0.44555	0.68448
1004	rs17203148	8012212	ENSG00000174282	0.00266	0.83468
1005	rs840887	8055130	ENSG00000136720	0.50287	0.59582
1006	rs9380057	8117646	ENSG00000198315	0.19462	1
1007	rs2732317	8150165	ENSG00000172728	0.41509	1
1008	rs1570246	8155096	ENSG00000107175	0.45285	0.74221
1009	rs11576012	8179827	ENSG00000213719	0.03412	1
1010	rs7552139	7901479	ENSG00000162378	0.44112	0.99881
1011	rs7513451	7925492	ENSG00000054277	0.35843	0.77779
1012	rs2436036	7951207	ENSG00000152558	0.14823	0.91876
1013	rs3741915	7960544	ENSG00000139190	0.25156	1
1014	rs73049962	7960575	ENSG00000111641	0.02644	0.96753
1015	rs278037	7970844	ENSG00000102781	0.16658	1
1016	rs62017975	7982723	ENSG00000128928	0.03339	0.95705
1017	rs3848524	8031827	ENSG00000198466	0.08236	0.8028
1018	rs3760670	8038382	ENSG00000104872	0.43468	1
1019	rs11894953	8053036	ENSG00000144034	0.35613	1
1020	rs9264666	8124901	ENSG00000204525	0.50678	0.83509
1021	rs6945450	8131414	ENSG00000136247	0.02903	0.97672
1022	rs68008113	8151644	ENSG00000176623	0.28666	1
1023	rs34016643	8152506	ENSG00000177570	0.08341	0.93719
1024	rs1134030	8153609	ENSG00000178685	0.38451	0.99999
1025	rs41277057	8155110	ENSG00000107185	0.01131	1
1026	rs11000897	7928471	ENSG00000156110	0.15072	0.99933
1027	rs73049962	7953469	ENSG00000111664	0.02644	0.99253
1028	rs1860947	7954382	ENSG00000121350	0.1335	1
1029	rs2303284	8001477	ENSG00000159461	0.23325	0.63596
1030	rs9899531	8019772	ENSG00000183684	0.02319	1
1031	rs2287752	8026193	ENSG00000104979	0.25445	0.943
1032	rs274557	8107920	ENSG00000197375	0.39023	0.9576
1033	rs9379687	8117194	ENSG00000124532	0.09152	1
1034	rs17200810	8118100	ENSG00000204520	0.02697	0.97422
1035	rs2534686	8125059	ENSG00000213719	0.19116	0.99995
1036	rs5001600	8130438	ENSG00000029639	0.41459	1
1037	rs62407970	8178891	ENSG00000231389	0.13214	0.8082
1038	rs805258	8179827	ENSG00000213719	0.03848	1
1039	rs10883015	7935535	ENSG00000095713	0.26123	0.53412
1040	rs1059501	7960544	ENSG00000139190	0.41319	0.92205
1041	rs1421314	8004464	ENSG00000239697	0.00309	1
1042	rs4396619	8023377	ENSG00000176624	0.38423	0.94155
1043	rs11881553	8024391	ENSG00000104885	0.37653	0.98929
1044	rs6136446	8061186	ENSG00000101310	0.07508	0.96436
1045	rs12658270	8109194	ENSG00000155850	0.01381	0.91307
1046	rs59601429	8115261	ENSG00000198624	0.02329	0.96836
1047	rs2071002	8123621	ENSG00000124570	0.30258	0.99988
1048	rs1050420	8177951	ENSG00000206344	0.39365	0.99732
1049	rs11255502	7926084	ENSG00000165629	0.03047	0.91893
1050	rs12359677	7930577	ENSG00000165806	0.13658	0.99859
1051	rs56208878	7931439	ENSG00000151640	0.19408	0.91824
1052	rs5030889	7934026	ENSG00000138346	0.03346	1
1053	rs10840110	7938295	ENSG00000166441	0.09077	1
1054	rs2278108	7948267	ENSG00000134809	0.06467	0.99686
1055	rs45575233	7953385	ENSG00000111640	0.00176	0.98014
1056	rs9935192	7992870	ENSG00000006194	0.45149	0.93593
1057	rs2301811	8024089	ENSG00000065268	0.47683	0.99444
1058	rs3848595	8035980	ENSG00000131941	0.17303	0.92797
1059	rs2302593	8037537	ENSG00000104884	0.48238	0.72467
1060	rs67190025	8047272	ENSG00000196141	0.45551	0.56287
1061	rs735795	8114526	ENSG00000170464	0.2717	0.99976
1062	rs41266787	8117382	ENSG00000158373	0.01041	1
1063	rs2894221	8118116	ENSG00000204516	0.38458	1
1064	rs1265100	8118207	ENSG00000200816	0.12778	0.86644
1065	rs62395345	8118367	ENSG00000204351	0.01367	0.99117
1066	rs9257076	8125383	ENSG00000204301	0.40435	1
1067	rs2296193	8128052	ENSG00000111880	0.03919	0.98437
1068	rs10759640	8163505	ENSG00000119431	0.44874	0.83447
1069	rs4994391	8177732	ENSG00000206341	0.20356	0.72416
1070	rs2395040	8178598	ENSG00000213719	0.45457	1
1071	rs41311209	7901102	ENSG00000132763	0.05074	1
1072	rs2254388	7949482	ENSG00000172922	0.29718	0.99736
1073	rs9551972	7970844	ENSG00000102781	0.0161	0.8137
1074	rs45543740	7977841	ENSG00000092036	0.02691	0.737
1075	rs11647026	7992877	ENSG00000162086	0.00402	0.99996
1076	rs27830	7993248	ENSG00000175643	0.05504	0.93672
1077	rs2303262	8003068	ENSG00000135698	0.24452	0.99987
1078	rs7216671	8004144	ENSG00000167842	0.01282	1
1079	rs968714	8069003	ENSG00000241945	0.22755	0.99986
1080	rs9605073	8074565	ENSG00000128185	0.33426	0.93677
1081	rs4858133	8078227	ENSG00000114166	0.0053	1
1082	rs939436	8079079	ENSG00000114857	0.02154	0.86486
1083	rs28698123	8098654	ENSG00000164344	0.40237	0.76725
1084	rs72772074	8113250	ENSG00000164307	0.11788	0.97248
1085	rs12188417	8114583	ENSG00000213523	0.25221	0.78177
1086	rs2252937	8118116	ENSG00000204516	0.16248	0.82838
1087	rs62000986	8124448	ENSG00000158406	0.00513	0.55784
1088	rs11576012	8125059	ENSG00000213719	0.03412	1
1089	rs4492258	8131205	ENSG00000146555	0.19592	0.80306
1090	rs17149195	8140386	ENSG00000127952	0.02147	0.99092
1091	rs7863921	8163491	ENSG00000148225	0.44883	0.79395
1092	rs2395040	8177951	ENSG00000206344	0.45457	0.99999
1093	rs2844512	8179827	ENSG00000213719	0.43287	0.93545
1094	rs7555214	7904211	ENSG00000173218	0.32526	0.69012
1095	rs55735844	7932966	ENSG00000150093	0.00702	1
1096	rs3751325	7956648	ENSG00000166896	0.32797	0.647
1097	rs35667337	8005839	ENSG00000109084	0.0181	1
1098	rs28365946	8010804	ENSG00000141562	0.35411	1
1099	rs56025313	8017437	ENSG00000108592	0.14153	0.98411
1100	rs72872545	8018761	ENSG00000070731	0.00817	1
1101	rs73434079	8023267	ENSG00000167306	0.00189	0.99998
1102	rs2241352	8030035	ENSG00000105447	0.08998	1
1103	rs2427306	8067495	ENSG00000149679	0.47016	0.98887
1104	rs5996713	8071861	ENSG00000099994	0.19306	0.88656
1105	rs274558	8107920	ENSG00000197375	0.3902	0.77388
1106	rs1131156	8118023	ENSG00000213780	0.45528	0.98473
1107	rs34378923	8125383	ENSG00000204301	0.01594	0.77505
1108	rs3830076	8125383	ENSG00000204301	0.05272	1
1109	rs28626310	8179298	ENSG00000204435	0.21887	0.98724
1110	rs11799354	7898227	ENSG00000116786	0.0186	1
1111	rs4661680	7912692	ENSG00000173641	0.19097	0.98179
1112	rs4647003	7916592	ENSG00000162601	0.01195	1
1113	rs2297141	7917370	ENSG00000171502	0.40428	0.99802
1114	rs3825059	7944382	ENSG00000160695	0.02402	1
1115	rs1786702	7945071	ENSG00000110074	0.2588	1
1116	rs9795434	7949532	ENSG00000175592	0.0114	0.76907
1117	rs9536219	7969243	ENSG00000136108	0.42661	0.96555
1118	rs72733420	7982703	ENSG00000140323	0.21843	0.77188
1119	rs3813572	7985202	ENSG00000041357	0.40735	0.96923
1120	rs967886	8026568	ENSG00000105072	0.1431	1
1121	rs882105	8030831	ENSG00000105497	0.1127	0.98492
1122	rs4801170	8031650	ENSG00000196263	0.28347	0.61048
1123	rs11668187	8032815	ENSG00000167671	0.453	0.93765
1124	rs10420136	8038925	ENSG00000197619	0.23928	0.8801
1125	rs71606834	8102831	ENSG00000137463	0.18996	1
1126	rs3806766	8102831	ENSG00000137463	0.19018	0.93292
1127	rs2071004	8116610	ENSG00000124588	0.22972	0.99117
1128	rs2395040	8118116	ENSG00000204516	0.45457	1
1129	rs34568880	8118116	ENSG00000204516	0.02166	0.87833
1130	rs28626310	8118218	ENSG00000204435	0.21887	0.98552
1131	rs9391734	8125295	ENSG00000213676	0.10646	0.97121
1132	rs10759640	8163491	ENSG00000148225	0.44874	0.87955
1133	rs17576984	8178177	ENSG00000204338	0.08561	0.89196
1134	rs3117579	8179827	ENSG00000213719	0.19186	1
1135	rs10896109	7949532	ENSG00000175592	0.31231	0.97632
1136	rs11064477	7953469	ENSG00000111664	0.03558	0.99785
1137	rs10861961	7958410	ENSG00000198855	0.08066	0.97548
1138	rs8177537	7975956	ENSG00000100577	0.11269	1
1139	rs72729452	7982620	ENSG00000128829	0.06172	0.99542
1140	rs3934983	8019273	ENSG00000183684	0.46973	1
1141	rs11084660	8035980	ENSG00000131941	0.36618	0.98048
1142	rs968388	8038382	ENSG00000104872	0.36004	0.98609
1143	rs3745108	8038967	ENSG00000167766	0.44778	0.52243
1144	rs11542416	8045171	ENSG00000136718	0.21213	1
1145	rs12621103	8051637	ENSG00000163214	0.29577	1
1146	rs315679	8094408	ENSG00000053900	0.15113	0.71667
1147	rs2292533	8101086	ENSG00000138744	0.42291	0.8182
1148	rs12153695	8110858	ENSG00000188002	0.25448	0.84253
1149	rs2298090	8117377	ENSG00000168298	0.01159	1
1150	rs6926082	8118116	ENSG00000204516	0.12132	0.99589
1151	rs3117579	8118218	ENSG00000204435	0.19186	1
1152	rs62395345	8178136	ENSG00000204351	0.01367	0.99598
1153	rs1050420	8178489	ENSG00000204525	0.39365	0.99641
1154	rs62395345	8179827	ENSG00000213719	0.01367	0.99933
1155	rs11021318	7951112	ENSG00000087053	0.41552	1
1156	rs3813572	7985213	ENSG00000169684	0.40735	0.95129
1157	rs62027209	7990457	ENSG00000140400	0.31635	0.56009
1158	rs34584549	7998233	ENSG00000129925	0.00247	0.7666
1159	rs6044886	8061114	ENSG00000125868	0.32215	0.89113
1160	rs55703318	8113691	ENSG00000169570	0.08509	0.97522
1161	rs34138872	8143054	ENSG00000085662	0.10829	0.79621
1162	rs3915958	8164995	ENSG00000169925	0.00523	0.91143
1163	rs2301277	8177951	ENSG00000206344	0.00643	0.93255
1164	rs2251004	7902127	ENSG00000118473	0.33003	0.89345
1165	rs34061869	7919923	ENSG00000163155	0.066	1
1166	rs514833	7949995	ENSG00000197345	0.31139	0.5963
1167	rs34584549	7991800	ENSG00000242173	0.00247	0.58374
1168	rs192228	7999008	ENSG00000188827	0.19043	1
1169	rs56283881	8024089	ENSG00000065268	0.24313	0.98995
1170	rs12978023	8024497	ENSG00000172009	0.42502	0.92298
1171	rs62129356	8032815	ENSG00000167671	0.25537	0.95196
1172	rs3749022	8057719	ENSG00000198130	0.2061	1
1173	rs7263309	8060344	ENSG00000101255	0.11186	0.84582
1174	rs6050907	8064502	ENSG00000125835	0.44217	0.98393
1175	rs5760275	8074969	ENSG00000099977	0.23199	0.93324
1176	rs904453	8077931	ENSG00000075975	0.45149	0.67085
1177	rs13140926	8093476	ENSG00000163945	0.39466	1
1178	rs9405600	8116607	ENSG00000244041	0.34215	0.88272
1179	rs28360037	8118023	ENSG00000213780	0.05866	0.97108
1180	rs17201067	8125059	ENSG00000213719	0.00369	1
1181	rs11576017	8125059	ENSG00000213719	0.01106	1
1182	rs41294850	8129728	ENSG00000135541	0.05679	1
1183	rs61753239	8129783	ENSG00000135525	0.02513	0.97695
1184	rs3823884	8140386	ENSG00000127952	0.28503	0.99807
1185	rs73721669	8143110	ENSG00000164707	0.16113	1
1186	rs73373197	8153390	ENSG00000184428	0.29366	0.60457
1187	rs28626310	8179238	ENSG00000204520	0.21887	0.99985
1188	rs11576016	8179827	ENSG00000213719	0.00723	1
1189	rs67415556	7899737	ENSG00000084623	0.13201	0.66418
1190	rs45587734	7918552	ENSG00000197852	0.05282	0.92965
1191	rs2016814	7947490	ENSG00000149089	0.15585	0.99947
1192	rs45508796	7968711	ENSG00000133103	0.00717	0.93289
1193	rs62068282	8003611	ENSG00000167695	0.00808	0.91476
1194	rs1077511	8023920	ENSG00000141759	0.19132	0.6011
1195	rs4806884	8024089	ENSG00000065268	0.47459	0.99729
1196	rs6706235	8042737	ENSG00000116127	0.28446	0.76682
1197	rs55741503	8061428	ENSG00000197586	0.29304	0.5587
1198	rs11090574	8075263	ENSG00000184117	0.04485	1
1199	rs73082667	8079107	ENSG00000157119	0.02882	0.67096
1200	rs2306414	8102610	ENSG00000186867	0.03723	0.99093
1201	rs2288068	8109528	ENSG00000055163	0.08948	0.59171
1202	rs1050462	8118116	ENSG00000204516	0.27142	0.97563
1203	rs34378923	8118207	ENSG00000200816	0.01594	0.74343
1204	rs11576012	8178050	ENSG00000204435	0.03412	1
1205	rs11967576	8179489	ENSG00000196735	0.0256	0.91954
1206	rs10882226	7935058	ENSG00000138119	0.24115	0.72987
1207	rs3817629	7937287	ENSG00000185627	0.25243	0.83369
1208	rs471028	7944382	ENSG00000160695	0.16769	0.76296
1209	rs7943722	7944382	ENSG00000160695	0.23873	1
1210	rs7978856	7957253	ENSG00000180481	0.42527	1
1211	rs17129491	7976436	ENSG00000165948	0.0016	0.88613
1212	rs1061924	7981377	ENSG00000156381	0.22785	0.73217
1213	rs11079493	8007803	ENSG00000204650	0.13052	0.68864
1214	rs4073975	8020220	ENSG00000176014	0.35163	0.90908
1215	rs6566810	8021727	ENSG00000133313	0.24774	1
1216	rs11873127	8023605	ENSG00000197563	0.05932	0.74438
1217	rs1560189	8035782	ENSG00000197124	0.02794	1
1218	rs3827014	8065469	ENSG00000100997	0.39519	0.98147
1219	rs28366143	8118028	ENSG00000137411	0.13763	0.85131
1220	rs1131122	8118207	ENSG00000200816	0.03116	0.9348
1221	rs10456405	8118556	ENSG00000196735	0.20063	1
1222	rs16891518	8124448	ENSG00000158406	0.03036	1
1223	rs1209874	8153911	ENSG00000170619	0.3847	0.99998
1224	rs3811405	7905374	ENSG00000159352	0.15624	1
1225	rs17534048	7923483	ENSG00000183155	0.4051	0.93214
1226	rs11549689	7934122	ENSG00000079332	0.03569	0.78826
1227	rs3824624	7936346	ENSG00000023041	0.30639	0.89324
1228	rs11606396	7940051	ENSG00000156599	0.34592	1
1229	rs12805083	7946292	ENSG00000166394	0.00451	0.93633
1230	rs10140860	7973110	ENSG00000169385	0.05398	0.66481
1231	rs2169480	7987165	ENSG00000169857	0.17414	1
1232	rs3814875	8002802	ENSG00000103091	0.49954	1
1233	rs1867287	8016094	ENSG00000182963	0.35483	0.63273
1234	rs2286589	8018786	ENSG00000182534	0.45784	0.5599
1235	rs73973916	8023864	ENSG00000187773	0.00252	1
1236	rs73200245	8068522	ENSG00000182670	0.16612	0.76732
1237	rs2298090	8124448	ENSG00000158406	0.01159	1
1238	rs2246069	8124726	ENSG00000234127	0.49063	0.77796
1239	rs6926082	8178050	ENSG00000204435	0.12132	0.99999
1240	rs2534686	8179298	ENSG00000204435	0.19116	0.99997
1241	rs11146335	7931439	ENSG00000151640	0.35	1
1242	rs1878931	7992917	ENSG00000103351	0.40823	1
1243	rs7503278	8010638	ENSG00000185359	0.21242	0.93223
1244	rs12981050	8034130	ENSG00000197256	0.06101	0.97329
1245	rs17626	8036737	ENSG00000105193	0.35006	1
1246	rs8119130	8067233	ENSG00000124225	0.01674	0.94446
1247	rs140002	8075778	ENSG00000100348	0.18906	1
1248	rs1107413	8082816	ENSG00000144867	0.27268	0.95537
1249	rs2276844	8088151	ENSG00000113812	0.32047	0.99999
1250	rs2844512	8118100	ENSG00000204520	0.43287	0.9103
1251	rs198853	8124394	ENSG00000196226	0.2961	1
1252	rs28986177	8125059	ENSG00000213719	0.24543	0.91235
1253	rs2395041	8125091	ENSG00000204394	0.40629	0.903
1254	rs4713599	8125731	ENSG00000236104	0.04491	0.7219
1255	rs1570246	8161114	ENSG00000070610	0.45285	0.76409
1256	rs41266729	8179519	ENSG00000223865	0.01374	0.99857
1257	rs1136688	8179638	ENSG00000234127	0.36716	0.68091
1258	rs2894221	8179827	ENSG00000213719	0.38458	1
1259	rs10835206	7937915	ENSG00000167325	0.42721	0.6205
1260	rs1136666	7953385	ENSG00000111640	0.23658	1
1261	rs2235217	7967072	ENSG00000110871	0.31369	0.98101
1262	rs10146759	7978331	ENSG00000139899	0.12955	1
1263	rs9922288	7994161	ENSG00000122257	0.2308	1
1264	rs9928338	8001507	ENSG00000125124	0.17023	0.95908
1265	rs2967132	8001666	ENSG00000070770	0.35709	1
1266	rs1531564	8018343	ENSG00000125457	0.32266	0.97284
1267	rs6746656	8046408	ENSG00000152256	0.4057	0.93855
1268	rs4832244	8053496	ENSG00000068654	0.17412	0.90198
1269	rs9878341	8078033	ENSG00000154781	0.10171	0.76215
1270	rs1131156	8118028	ENSG00000137411	0.45528	0.99495
1271	rs9368700	8118116	ENSG00000204516	0.00339	0.98186
1272	rs4554318	8119492	ENSG00000112578	0.46535	0.99586
1273	rs1050420	8125059	ENSG00000213719	0.39365	0.95934
1274	rs2073525	8125731	ENSG00000236104	0.45032	1
1275	rs5746089	8130578	ENSG00000207392	0.02435	1
1276	rs9468831	8177951	ENSG00000206344	0.03806	1
1277	rs6457358	8178489	ENSG00000204525	0.07731	0.83921
1278	rs3117579	8178598	ENSG00000213719	0.19186	1
1279	rs4073975	8020164	ENSG00000141404	0.35163	0.98806
1280	rs3813114	8021727	ENSG00000133313	0.07348	0.9746
1281	rs1736193	8024497	ENSG00000172009	0.22959	0.93932
1282	rs7247237	8035435	ENSG00000130518	0.26462	1
1283	rs11676397	8052925	ENSG00000144043	0.01514	0.99987
1284	rs2279761	8089082	ENSG00000057019	0.44071	1
1285	rs2306413	8102619	ENSG00000164111	0.46045	0.98981
1286	rs16900124	8111814	ENSG00000145592	0.00534	0.99913
1287	rs2894221	8118218	ENSG00000204435	0.38458	1
1288	rs34541484	8118218	ENSG00000204435	0.00919	1
1289	rs10947987	8119492	ENSG00000112578	0.46883	1
1290	rs2844575	8125059	ENSG00000213719	0.42491	0.83266
1291	rs2234185	8126452	ENSG00000124587	0.48966	1
1292	rs2302483	8131326	ENSG00000164638	0.2434	1
1293	rs10260048	8132917	ENSG00000178665	0.2313	0.99999
1294	rs7871397	8157216	ENSG00000148154	0.36948	0.88253
1295	rs11576016	8178136	ENSG00000204351	0.00723	1
1296	rs2073525	8178988	ENSG00000236104	0.45032	1
1297	rs594529	7903321	ENSG00000137996	0.02209	0.99686
1298	rs71492575	7932765	ENSG00000150054	0.36337	1
1299	rs11030022	7937915	ENSG00000167325	0.44456	1
1300	rs12475605	7942824	ENSG00000237039	0.10684	0.97992
1301	rs3741202	7946933	ENSG00000129158	0.43831	0.50362
1302	rs2072376	7953385	ENSG00000111640	0.38705	1
1303	rs1563333	7967072	ENSG00000110871	0.3155	0.86083
1304	rs61097622	8018786	ENSG00000182534	0.00402	1
1305	rs7237740	8021727	ENSG00000133313	0.47197	0.9968
1306	rs390784	8037430	ENSG00000176222	0.46911	0.77162
1307	rs7509867	8069744	ENSG00000156253	0.05003	0.98366
1308	rs17728581	8072360	ENSG00000185339	0.02243	0.7961
1309	rs1860216	8072360	ENSG00000185339	0.01858	0.99988
1310	rs1655662	8077833	ENSG00000157103	0.2137	0.97495
1311	rs1880040	8089785	ENSG00000121577	0.45748	0.50497
1312	rs17085193	8113220	ENSG00000118985	0.04751	1
1313	rs1045911	8116848	ENSG00000111845	0.11488	0.95959
1314	rs425052	8124689	ENSG00000176998	0.13509	0.7924
1315	rs55702652	8125731	ENSG00000236104	0.02391	0.95354
1316	rs2234025	8126452	ENSG00000124587	0.03845	1
1317	rs72647329	8148280	ENSG00000104549	0.01586	0.74306
1318	rs9259825	8177732	ENSG00000206341	0.13005	0.54693
1319	rs2844512	8178598	ENSG00000213719	0.43287	0.9516
1320	rs3738203	7909561	ENSG00000153363	0.14614	0.99582
1321	rs2982740	7918857	ENSG00000134198	0.14042	0.76618
1322	rs12727567	7919923	ENSG00000163155	0.01573	0.99757
1323	rs6593957	7923812	ENSG00000117280	0.30652	0.84408
1324	rs7902510	7935819	ENSG00000055950	0.1809	1
1325	rs894462	7949046	ENSG00000149743	0.2647	0.99296
1326	rs1065496	7973110	ENSG00000169385	0.06094	1
1327	rs4903516	7980381	ENSG00000100580	0.1704	0.7619
1328	rs8057713	7993114	ENSG00000067365	0.08801	0.50357
1329	rs1806269	8004144	ENSG00000167842	0.04971	0.99788
1330	rs883416	8006531	ENSG00000166750	0.49283	0.79319
1331	rs3813910	8014487	ENSG00000132142	0.22515	0.95693
1332	rs73936955	8029446	ENSG00000186567	0.00767	1
1333	rs28481601	8031748	ENSG00000186230	0.0103	0.81198
1334	rs2256507	8037331	ENSG00000073050	0.29189	1
1335	rs17041841	8078155	ENSG00000131386	0.24881	0.99505
1336	rs7659054	8098870	ENSG00000159674	0.20751	0.66541
1337	rs502729	8116297	ENSG00000169045	0.39359	0.99901
1338	rs9267084	8118116	ENSG00000204516	0.1402	0.99921
1339	rs55974168	8118594	ENSG00000223865	0.00356	0.7697
1340	rs2894221	8125059	ENSG00000213719	0.38458	1
1341	rs55974168	8125556	ENSG00000231389	0.00356	0.65116
1342	rs6949053	8140144	ENSG00000165171	0.25081	0.92853
1343	rs268602	8151296	ENSG00000147592	0.07747	0.89601
1344	rs34541484	8177951	ENSG00000206344	0.00919	1
1345	rs2894221	8178598	ENSG00000213719	0.38458	1
1346	rs11576017	8179298	ENSG00000204435	0.01106	1
1347	rs12727881	7913609	ENSG00000088280	0.33559	1
1348	rs17133794	7925904	ENSG00000165568	0.04294	0.9225
1349	rs2275934	7934026	ENSG00000138346	0.0071	0.91741
1350	rs757091	7937852	ENSG00000110628	0.40026	0.92872
1351	rs10793289	7950654	ENSG00000159063	0.4918	0.93793
1352	rs584368	7950899	ENSG00000123892	0.35228	0.70288
1353	rs35297839	7953699	ENSG00000065970	0.47317	0.93392
1354	rs6561673	7971780	ENSG00000136098	0.05417	1
1355	rs2270420	7980358	ENSG00000009830	0.04921	0.85512
1356	rs68062403	7983173	ENSG00000166946	0.29366	0.69475
1357	rs62013660	7989915	ENSG00000075131	0.08506	1
1358	rs16970080	8016708	ENSG00000108829	0.19444	0.97191
1359	rs73367023	8018209	ENSG00000109065	0.02694	0.99858
1360	rs16973403	8028624	ENSG00000179134	0.05798	1
1361	rs2446196	8033025	ENSG00000141994	0.2014	0.61761
1362	rs10411464	8035980	ENSG00000131941	0.10742	0.91374
1363	rs3760665	8038382	ENSG00000104872	0.15133	0.85302
1364	rs2632260	8043840	ENSG00000144182	0.37371	0.97161
1365	rs3795982	8058927	ENSG00000135926	0.08334	0.86538
1366	rs327087	8098654	ENSG00000164344	0.15101	0.95072
1367	rs41550615	8118023	ENSG00000213780	0.01681	0.94615
1368	rs1264305	8118028	ENSG00000137411	0.36718	0.92776
1369	rs1265099	8118207	ENSG00000200816	0.40972	0.98777
1370	rs11576012	8118218	ENSG00000204435	0.03412	1
1371	rs3830076	8118367	ENSG00000204351	0.05272	1
1372	rs6926082	8125091	ENSG00000204394	0.12132	0.99971
1373	rs71205947	8149574	ENSG00000147408	0.11228	1
1374	rs41270111	8160308	ENSG00000137154	0.00563	1
1375	rs1050420	8177901	ENSG00000137411	0.39365	0.88556
1376	rs9368700	8178050	ENSG00000204435	0.00339	0.99267
1377	rs6926082	8178489	ENSG00000204525	0.12132	1
1378	rs648718	7899737	ENSG00000084623	0.43653	0.9882
1379	rs1768809	7901219	ENSG00000117481	0.42089	0.9485
1380	rs12742176	7917240	ENSG00000117151	0.32252	0.99748
1381	rs45558733	7930304	ENSG00000148834	0.02216	0.90049
1382	rs1165679	7958130	ENSG00000166598	0.13002	0.70653
1383	rs3759343	7960575	ENSG00000111641	0.14225	1
1384	rs57826114	7973306	ENSG00000100439	0.05263	0.50375
1385	rs7143338	7980955	ENSG00000183648	0.3655	0.92707
1386	rs12912761	7991374	ENSG00000182054	0.02427	0.69823
1387	rs57344356	8007803	ENSG00000204650	0.10595	0.78164
1388	rs61742084	8018786	ENSG00000182534	0.00254	0.99757
1389	rs4802551	8030133	ENSG00000104805	0.04648	1
1390	rs56097243	8033392	ENSG00000076924	0.04745	0.91992
1391	rs1968676	8055183	ENSG00000136699	0.34429	1
1392	rs61230637	8069348	ENSG00000160299	0.12339	0.91056
1393	rs6926159	8116607	ENSG00000244041	0.03097	0.96131
1394	rs2844512	8118116	ENSG00000204516	0.43287	0.97947
1395	rs3219184	8125059	ENSG00000213719	0.09506	0.64273
1396	rs6932012	8127534	ENSG00000164430	0.33607	0.91988
1397	rs17338845	8136293	ENSG00000131558	0.00865	1
1398	rs7034524	8158204	ENSG00000175854	0.0633	0.88665
1399	rs10988223	8164535	ENSG00000095321	0.28788	0.94521
1400	rs11576012	8178598	ENSG00000213719	0.03412	1
1401	rs6926082	8178609	ENSG00000204394	0.12132	0.99768
1402	rs11576016	8178609	ENSG00000204394	0.00723	1
1403	rs17200810	8179238	ENSG00000204520	0.02697	0.9432
1404	rs16823663	7911854	ENSG00000227372	0.00158	0.58431
1405	rs72921997	7940051	ENSG00000156599	0.14422	1
1406	rs7422	7980680	ENSG00000053254	0.51797	0.86382
1407	rs12458283	8020220	ENSG00000176014	0.1796	1
1408	rs281393	8038150	ENSG00000176909	0.39801	0.80944
1409	rs13025842	8042381	ENSG00000115946	0.27613	0.8644
1410	rs28366034	8048120	ENSG00000138363	0.16133	0.83058
1411	rs218641	8068422	ENSG00000142197	0.47346	0.99999
1412	rs1061664	8072328	ENSG00000100003	0.19705	1
1413	rs1447655	8082305	ENSG00000159685	0.01341	0.77424
1414	rs16859134	8082523	ENSG00000163913	0.06465	0.9522
1415	rs67400066	8103706	ENSG00000109576	0.09039	0.56786
1416	rs2298090	8117382	ENSG00000158373	0.01159	0.99991
1417	rs34733672	8118100	ENSG00000204520	0.00839	0.81597
1418	rs1131156	8118218	ENSG00000204435	0.45528	0.96122
1419	rs9368700	8118218	ENSG00000204435	0.00339	0.9931
1420	rs2269423	8118367	ENSG00000204351	0.34233	1
1421	rs2074492	8124901	ENSG00000204525	0.3369	0.95206
1422	rs6926082	8125059	ENSG00000213719	0.12132	0.99917
1423	rs17089124	8145272	ENSG00000104679	0.00799	0.61222
1424	rs17802978	8154135	ENSG00000106688	0.08217	0.86267
1425	rs7020201	8165171	ENSG00000148384	0.48103	0.99877
1426	rs3117579	8178050	ENSG00000204435	0.19186	1
1427	rs62395345	8178598	ENSG00000213719	0.01367	0.99723
1428	rs17200810	8178609	ENSG00000204394	0.02697	0.97392
1429	rs3117579	8179298	ENSG00000204435	0.19186	1
1430	rs28986177	8179440	ENSG00000204338	0.24543	0.99069
1431	rs1180944	7901634	ENSG00000184313	0.28939	1
1432	rs72656914	7905131	ENSG00000118298	0.04743	0.98802
1433	rs6671207	7918188	ENSG00000085491	0.01304	1
1434	rs209386	7933139	ENSG00000196693	0.14628	0.78899
1435	rs72921997	7948293	ENSG00000156603	0.14422	1
1436	rs13334376	7998381	ENSG00000103227	0.14906	0.59061
1437	rs2270365	7999149	ENSG00000153406	0.31766	0.97893
1438	rs34087264	8002344	ENSG00000223496	0.44009	0.97632
1439	rs2521988	8004464	ENSG00000239697	0.13962	1
1440	rs55904409	8006531	ENSG00000166750	0.11112	0.96656
1441	rs56128659	8016438	ENSG00000173917	0.18803	0.64329
1442	rs60180341	8018786	ENSG00000182534	0.00403	0.976
1443	rs57564978	8023323	ENSG00000141644	0.18686	0.63149
1444	rs12475605	8025395	ENSG00000237039	0.10684	0.98423
1445	rs10419223	8038967	ENSG00000167766	0.3514	0.99333
1446	rs2270816	8109576	ENSG00000113272	0.16555	1
1447	rs17428724	8114861	ENSG00000133706	0.29403	0.98975
1448	rs61742995	8117382	ENSG00000158373	0.00476	1
1449	rs3135002	8118594	ENSG00000223865	0.21875	0.64293
1450	rs2249703	8119492	ENSG00000112578	0.51736	0.87548
1451	rs28626310	8125059	ENSG00000213719	0.21887	0.98339
1452	rs41286194	8129637	ENSG00000112303	0.01603	1
1453	rs7863838	8155946	ENSG00000197969	0.43717	0.87517
1454	rs1264306	8177901	ENSG00000137411	0.45489	0.96634
1455	rs11967576	8178199	ENSG00000196735	0.0256	0.92968
1456	rs1050420	8178598	ENSG00000213719	0.39365	0.93685
1457	rs6926082	8178598	ENSG00000213719	0.12132	0.99869
1458	rs2395040	8179827	ENSG00000213719	0.45457	1
