# Supplementary material for: Bayesian integration of genetics and epigenetics detects causal regulatory SNPs underlying expression variability
Source: Nat Commun. 2015 Oct 12;6:8555. doi: 10.1038/ncomms9555 (PMC4633824; doi:10.1038/ncomms9555)
Supplement: Supplementary Data 2 — Replicated eQTL between MAGNet and GTEx [file ncomms9555-s3.xlsx]

## Sheet: Sheet1
Common eQTL between MAGNet and GTEx
SN	RSID	Affymetix ID
1	rs2258734	7897034
2	rs4278312	7897034
3	rs4422947	7897034
4	rs4073286	7897034
5	rs10797438	7897034
6	rs10797439	7897034
7	rs10797440	7897034
8	rs10910111	7897034
9	rs12409002	7897236
10	rs72630643	7897236
11	rs11584452	7897236
12	rs72630583	7897339
13	rs916379	7897441
14	rs4704	7898655
15	rs4655022	7898736
16	rs10799733	7898736
17	rs10888639	7900228
18	rs4660304	7900228
19	rs4660305	7900228
20	rs28489049	7900228
21	rs7524294	7901052
22	rs74073404	7901052
23	rs13373817	7901054
24	rs9429073	7901102
25	rs2298018	7901102
26	rs2153607	7901102
27	rs2153608	7901102
28	rs9429074	7901102
29	rs9429076	7901102
30	rs11806551	7901219
31	rs55707872	7901219
32	rs11584814	7901219
33	rs6429593	7901219
34	rs72677518	7901219
35	rs55735913	7901219
36	rs9429179	7901219
37	rs2622901	7901299
38	rs835339	7901460
39	rs17107242	7901460
40	rs12738012	7901460
41	rs1242331	7901479
42	rs479569	7901479
43	rs6661196	7901479
44	rs6665324	7901479
45	rs496644	7901479
46	rs12718420	7901479
47	rs515857	7901479
48	rs6667979	7901479
49	rs1672913	7901479
50	rs1617287	7901634
51	rs9436244	7901931
52	rs217482	7901931
53	rs7364846	7901931
54	rs12734371	7901931
55	rs217456	7901948
56	rs855303	7901948
57	rs12747542	7901948
58	rs6664403	7902127
59	rs6664597	7902127
60	rs7520353	7902127
61	rs7524680	7902127
62	rs11208934	7902127
63	rs2872079	7902127
64	rs1384885	7902308
65	rs11163464	7902345
66	rs56267813	7902400
67	rs2133134	7902400
68	rs11161795	7902400
69	rs1498317	7902400
70	rs7527874	7902400
71	rs4301650	7902660
72	rs6664886	7903079
73	rs10874775	7903079
74	rs2449371	7903079
75	rs7556548	7903144
76	rs12030515	7903144
77	rs10465758	7903144
78	rs4542219	7903144
79	rs3886314	7903144
80	rs3860341	7903144
81	rs2997381	7903144
82	rs9661328	7903294
83	rs1338576	7903294
84	rs1416239	7903294
85	rs11166363	7903294
86	rs3806238	7903321
87	rs1762492	7903457
88	rs4926436	7905163
89	rs66721814	7905581
90	rs2072499	7906133
91	rs12023704	7906133
92	rs12045339	7906133
93	rs11264473	7906133
94	rs12029695	7906133
95	rs12048077	7906133
96	rs10908502	7906133
97	rs34427109	7906133
98	rs12128249	7906133
99	rs12033708	7906133
100	rs12138564	7906133
101	rs12044543	7906133
102	rs12060234	7906330
103	rs1340976	7906767
104	rs10753610	7906767
105	rs7525102	7906978
106	rs6427046	7907032
107	rs10800273	7907032
108	rs3753916	7907032
109	rs6678949	7907032
110	rs12568291	7907680
111	rs2224963	7907680
112	rs2209453	7907680
113	rs7520456	7907680
114	rs672059	7908072
115	rs641057	7908072
116	rs17014639	7909478
117	rs2642441	7909877
118	rs7519495	7910014
119	rs60255904	7910188
120	rs4131980	7910188
121	rs2819498	7910188
122	rs2644144	7910188
123	rs2486719	7910539
124	rs12747398	7910539
125	rs1612154	7910539
126	rs7414807	7910539
127	rs1765791	7910539
128	rs819417	7910706
129	rs819422	7910706
130	rs1885532	7910706
131	rs10754848	7911096
132	rs6672883	7911096
133	rs60590109	7912646
134	rs6429757	7912646
135	rs2320393	7913252
136	rs2502979	7913694
137	rs6680132	7913694
138	rs10917430	7913694
139	rs12729989	7915101
140	rs12044638	7915425
141	rs6693602	7915425
142	rs11210640	7915468
143	rs4660230	7915468
144	rs4660234	7915468
145	rs7552208	7915468
146	rs1135812	7915775
147	rs6703748	7915775
148	rs10890334	7915775
149	rs10890335	7915775
150	rs6694889	7915775
151	rs12041197	7915775
152	rs12023439	7915775
153	rs12025613	7915775
154	rs11211145	7915775
155	rs11211146	7915775
156	rs11211147	7915775
157	rs4660313	7915775
158	rs4660880	7915775
159	rs11211149	7915775
160	rs11211152	7915775
161	rs4607935	7915775
162	rs12048866	7915775
163	rs12024590	7915775
164	rs61784800	7915775
165	rs6668172	7916262
166	rs35423826	7916262
167	rs11206140	7916262
168	rs6662936	7916568
169	rs232834	7916568
170	rs11207233	7916568
171	rs217456	7916727
172	rs855303	7916727
173	rs67831341	7916727
174	rs7527536	7916727
175	rs17391717	7916727
176	rs7550087	7916727
177	rs217483	7916727
178	rs177763	7916727
179	rs217448	7916727
180	rs35888445	7916727
181	rs2474469	7916727
182	rs217460	7916727
183	rs12728538	7916727
184	rs17391823	7916727
185	rs17125090	7916727
186	rs217446	7916727
187	rs217470	7916727
188	rs9436244	7916727
189	rs12747542	7916727
190	rs36019623	7916727
191	rs11804843	7916727
192	rs6664140	7916727
193	rs4630153	7916727
194	rs6697508	7916727
195	rs3009573	7916727
196	rs12754236	7916727
197	rs3004316	7916727
198	rs7545044	7916727
199	rs10789138	7916727
200	rs61766998	7916727
201	rs3009576	7916727
202	rs12724335	7916727
203	rs10889417	7916727
204	rs217486	7916727
205	rs61061866	7916727
206	rs28588069	7917037
207	rs28796647	7917037
208	rs10493574	7917052
209	rs10493567	7917052
210	rs56929364	7917052
211	rs12086977	7917052
212	rs11161503	7917283
213	rs101028	7917455
214	rs7544803	7917455
215	rs2390220	7917455
216	rs1778011	7917455
217	rs12146148	7917503
218	rs17433780	7917503
219	rs10493821	7917503
220	rs2390677	7917503
221	rs12121223	7917503
222	rs10922548	7917503
223	rs12118046	7917503
224	rs17434151	7917503
225	rs12120863	7917503
226	rs10922542	7917503
227	rs12142922	7917503
228	rs10922545	7917503
229	rs61798916	7917503
230	rs12144445	7917503
231	rs12127787	7917503
232	rs12122780	7917503
233	rs1074541	7917503
234	rs7541867	7917503
235	rs12125301	7917503
236	rs17434342	7917503
237	rs12140979	7917503
238	rs61798920	7917503
239	rs61766155	7917503
240	rs61798917	7917503
241	rs2624	7917503
242	rs6701673	7917503
243	rs7911	7917503
244	rs55880826	7917503
245	rs2390679	7917503
246	rs61798936	7917503
247	rs1048443	7917503
248	rs10493822	7917503
249	rs60057029	7917503
250	rs60070945	7917503
251	rs12089335	7917503
252	rs60160868	7917503
253	rs6696483	7917503
254	rs61798944	7917503
255	rs56024391	7917503
256	rs12080002	7917503
257	rs55679149	7917503
258	rs11584054	7917503
259	rs10801709	7917503
260	rs10922563	7917503
261	rs7522713	7917503
262	rs58410260	7917503
263	rs66569924	7917503
264	rs61798947	7917503
265	rs7520950	7917503
266	rs599683	7917503
267	rs4656093	7917503
268	rs4655901	7917503
269	rs1329119	7917503
270	rs7519323	7917503
271	rs6428502	7917503
272	rs4656094	7917503
273	rs4656095	7917503
274	rs2297024	7917503
275	rs3766942	7917503
276	rs6678777	7917503
277	rs7530803	7917503
278	rs10754262	7917503
279	rs2183160	7917503
280	rs1329121	7917503
281	rs4655902	7917503
282	rs4655903	7917503
283	rs10158415	7917503
284	rs1576295	7917503
285	rs10047077	7917503
286	rs6658235	7917503
287	rs4655904	7917503
288	rs638375	7917503
289	rs649641	7917503
290	rs622861	7917503
291	rs619178	7917503
292	rs4233336	7917503
293	rs1614615	7917503
294	rs590617	7917503
295	rs4656104	7917503
296	rs491515	7917503
297	rs551904	7917503
298	rs630369	7917503
299	rs7513609	7917503
300	rs10801717	7917503
301	rs7515973	7917503
302	rs10801713	7917503
303	rs55932695	7917503
304	rs282020	7917634
305	rs17120263	7917972
306	rs11589488	7918474
307	rs1282148	7918474
308	rs1774779	7918474
309	rs7535032	7919923
310	rs12095851	7920047
311	rs11204879	7920047
312	rs10888431	7920047
313	rs10888432	7920047
314	rs10888433	7920047
315	rs8480	7920047
316	rs6691825	7920426
317	rs12408170	7920426
318	rs6662503	7920531
319	rs7526247	7920531
320	rs4845636	7920531
321	rs4288587	7920531
322	rs4518898	7920531
323	rs4575077	7920531
324	rs10752643	7920531
325	rs57742792	7920687
326	rs12737985	7921346
327	rs554060	7922243
328	rs12119299	7922243
329	rs12123686	7922243
330	rs4537624	7922243
331	rs3917448	7922243
332	rs2150114	7922243
333	rs487681	7923073
334	rs7413610	7923119
335	rs7367184	7923119
336	rs7366238	7923119
337	rs1819044	7923426
338	rs7554082	7923426
339	rs823094	7923812
340	rs823091	7923837
341	rs4264050	7923837
342	rs56276813	7923837
343	rs10779593	7924184
344	rs2279692	7924184
345	rs12023052	7924184
346	rs11120049	7924184
347	rs10864010	7924184
348	rs963328	7924184
349	rs10779588	7924184
350	rs6685877	7924184
351	rs4951644	7924184
352	rs12123978	7924184
353	rs6703156	7924184
354	rs7528505	7924184
355	rs10864005	7924184
356	rs10864006	7924184
357	rs11120042	7924184
358	rs12140831	7924184
359	rs10746438	7924184
360	rs6540769	7924184
361	rs6666167	7924184
362	rs7512393	7924184
363	rs12125982	7924184
364	rs11803450	7924184
365	rs12043852	7924184
366	rs10779589	7924184
367	rs12136117	7924184
368	rs6666277	7924184
369	rs61832055	7924184
370	rs61832056	7924184
371	rs7520185	7924184
372	rs7544567	7924184
373	rs7544645	7924184
374	rs1047881	7924184
375	rs2220949	7924184
376	rs2201602	7924184
377	rs11120047	7924184
378	rs3768550	7924184
379	rs12118361	7924184
380	rs10864009	7924184
381	rs10779585	7924184
382	rs10779586	7924184
383	rs10779587	7924184
384	rs6697428	7924184
385	rs1874416	7924184
386	rs1874418	7924184
387	rs9787376	7924184
388	rs10864015	7924184
389	rs10864018	7924184
390	rs6664909	7924184
391	rs4951465	7924184
392	rs4951645	7924184
393	rs6659996	7924184
394	rs10864020	7924184
395	rs12122682	7924184
396	rs4951646	7924184
397	rs11120053	7924184
398	rs12722933	7924184
399	rs10779590	7924184
400	rs10746439	7924184
401	rs11120054	7924184
402	rs11120056	7924184
403	rs12069595	7924184
404	rs7516718	7924184
405	rs7516817	7924184
406	rs7538797	7924184
407	rs7531073	7924184
408	rs11120057	7924184
409	rs12735221	7924184
410	rs12756625	7924184
411	rs10779591	7924184
412	rs7534973	7924184
413	rs6666356	7924184
414	rs6666368	7924184
415	rs12744746	7924184
416	rs12731517	7924184
417	rs7536716	7924184
418	rs7522693	7924184
419	rs11120059	7924184
420	rs2291773	7924184
421	rs2172981	7924184
422	rs12754609	7924184
423	rs12744555	7924184
424	rs11120034	7924184
425	rs1890936	7924184
426	rs72745808	7924184
427	rs7533204	7924184
428	rs1113158	7924508
429	rs61838203	7924508
430	rs61838204	7924508
431	rs3820236	7924636
432	rs10916487	7924967
433	rs61835496	7925342
434	rs12354024	7925342
435	rs7530968	7925417
436	rs6700087	7925585
437	rs4925710	7925691
438	rs2890339	7925691
439	rs2201596	7925691
440	rs3820508	7925705
441	rs3820509	7925705
442	rs4457614	7925745
443	rs58037461	7926403
444	rs58037461	7926445
445	rs2800392	7926821
446	rs604705	7926821
447	rs10870444	7927071
448	rs12774732	7927071
449	rs11011376	7927097
450	rs10827830	7927097
451	rs71491214	7927097
452	rs11814793	7927097
453	rs11818933	7927097
454	rs12257902	7927097
455	rs12768995	7927097
456	rs41311235	7927405
457	rs10821871	7927599
458	rs35182775	7927599
459	rs12241263	7927649
460	rs72834751	7927773
461	rs4746675	7927814
462	rs4746693	7927814
463	rs10998768	7928046
464	rs6480406	7928046
465	rs4635010	7928306
466	rs11000212	7928306
467	rs11200209	7928752
468	rs11200210	7928752
469	rs66504822	7928766
470	rs11817097	7928915
471	rs303208	7929072
472	rs2484047	7929072
473	rs12765468	7930882
474	rs10787916	7930882
475	rs10787918	7930882
476	rs11198781	7930882
477	rs11198783	7930882
478	rs12356334	7930882
479	rs4752250	7930882
480	rs2901173	7930882
481	rs3858336	7930882
482	rs7906680	7931379
483	rs579325	7931379
484	rs511361	7931379
485	rs578932	7931379
486	rs6601958	7931852
487	rs12259057	7931863
488	rs7095103	7931873
489	rs6602661	7932130
490	rs703016	7932765
491	rs2480291	7932834
492	rs2255958	7932834
493	rs1334053	7933139
494	rs17769978	7933413
495	rs6537556	7933413
496	rs12263780	7933413
497	rs3750757	7933537
498	rs11101224	7933537
499	rs10509302	7934026
500	rs2281701	7934026
501	rs71475248	7934026
502	rs61869325	7934026
503	rs7919039	7934122
504	rs7082562	7934122
505	rs10823493	7934133
506	rs10999196	7934133
507	rs1245552	7934215
508	rs1245542	7934215
509	rs1245579	7934215
510	rs7069703	7934228
511	rs11000528	7934301
512	rs12243497	7934301
513	rs12268413	7934301
514	rs60401795	7934979
515	rs10509662	7935123
516	rs11187622	7935123
517	rs10882926	7935425
518	rs11189182	7935425
519	rs61861861	7935425
520	rs11189173	7935425
521	rs894376	7935535
522	rs577537	7935535
523	rs942813	7935572
524	rs10883446	7935692
525	rs34762508	7935730
526	rs1408579	7935730
527	rs11595257	7935730
528	rs2862951	7935730
529	rs6584353	7935730
530	rs1324692	7935730
531	rs10883449	7935730
532	rs7922376	7935730
533	rs7088827	7935780
534	rs12354411	7935780
535	rs1080698	7935780
536	rs10883509	7935780
537	rs11190304	7935810
538	rs35696766	7936115
539	rs3107376	7936318
540	rs11197225	7936463
541	rs1572397	7936492
542	rs1571315	7936492
543	rs1571314	7936492
544	rs1932582	7936492
545	rs1336114	7936492
546	rs1414640	7936492
547	rs11198773	7936637
548	rs1511034	7936637
549	rs71482893	7936706
550	rs11244664	7936937
551	rs10794046	7936937
552	rs10901484	7936937
553	rs747602	7936966
554	rs8176334	7937363
555	rs7983	7937378
556	rs11246262	7937438
557	rs56394618	7937438
558	rs4963166	7937438
559	rs6421974	7937438
560	rs73407117	7937438
561	rs72847212	7937508
562	rs12577104	7937508
563	rs35898746	7938057
564	rs10840111	7938295
565	rs4150678	7938762
566	rs4150655	7938762
567	rs11032041	7939158
568	rs7481878	7939158
569	rs7108574	7939158
570	rs4756373	7939158
571	rs4756385	7939158
572	rs7395190	7939158
573	rs7104394	7939298
574	rs2745917	7939298
575	rs4491187	7939418
576	rs55959427	7939507
577	rs1876748	7939983
578	rs499188	7940051
579	rs7117878	7940051
580	rs519717	7940431
581	rs730338	7940479
582	rs174610	7940565
583	rs174473	7940565
584	rs1190626	7941260
585	rs7943794	7941260
586	rs72932730	7941900
587	rs7952248	7941936
588	rs7104580	7941936
589	rs6591258	7941936
590	rs36211089	7941936
591	rs2370143	7941936
592	rs6591244	7941936
593	rs645653	7941936
594	rs10793273	7942796
595	rs230669	7942796
596	rs12184455	7942796
597	rs585486	7942796
598	rs602665	7943162
599	rs611762	7943162
600	rs2434984	7943162
601	rs2083767	7943721
602	rs7939992	7943919
603	rs7925100	7944382
604	rs35288685	7944656
605	rs12226297	7944656
606	rs7102059	7944656
607	rs11219849	7944913
608	rs17128329	7944913
609	rs627911	7945071
610	rs492154	7945071
611	rs675412	7945071
612	rs12225592	7945071
613	rs1614592	7945101
614	rs1134500	7945357
615	rs3808975	7945420
616	rs7122021	7945420
617	rs7112149	7945420
618	rs12419694	7945420
619	rs12419720	7945420
620	rs36060383	7945420
621	rs2396545	7945420
622	rs12420875	7945420
623	rs936469	7945420
624	rs12287651	7945420
625	rs34875560	7945420
626	rs936460	7945420
627	rs12806062	7945420
628	rs60772483	7946015
629	rs4992798	7946089
630	rs4992799	7946089
631	rs4992801	7946089
632	rs72896127	7946105
633	rs7122862	7946105
634	rs10840105	7946380
635	rs71474991	7946380
636	rs7941341	7946439
637	rs16906708	7946504
638	rs11602025	7946504
639	rs11602056	7946504
640	rs7937758	7946559
641	rs9645625	7946559
642	rs4910085	7946559
643	rs544566	7946933
644	rs2643866	7947015
645	rs7928872	7947015
646	rs4414194	7947076
647	rs2915201	7947490
648	rs11038305	7947590
649	rs10742806	7947932
650	rs7117277	7947932
651	rs12282783	7947932
652	rs10769267	7947932
653	rs7126210	7947932
654	rs7119556	7947932
655	rs7104366	7947932
656	rs12419342	7947932
657	rs3740684	7947932
658	rs7111873	7947932
659	rs7111404	7947932
660	rs67871383	7947932
661	rs2511113	7948107
662	rs594618	7948107
663	rs693996	7948107
664	rs613050	7948107
665	rs61889299	7948155
666	rs9420	7948267
667	rs61761262	7949075
668	rs624273	7949545
669	rs2514017	7949857
670	rs1871034	7949857
671	rs4930431	7949857
672	rs1254119	7949857
673	rs1249368	7949995
674	rs680130	7949995
675	rs12799445	7950235
676	rs7342249	7950271
677	rs6592520	7950271
678	rs12275766	7950271
679	rs55771351	7950271
680	rs7944099	7950271
681	rs58364325	7950271
682	rs12223076	7950447
683	rs12223417	7950447
684	rs6592594	7950447
685	rs11236233	7950447
686	rs61897000	7950447
687	rs11236236	7950447
688	rs12576444	7950447
689	rs473080	7950447
690	rs35802300	7950447
691	rs2851094	7950447
692	rs2256790	7950447
693	rs2851098	7950447
694	rs535794	7950447
695	rs532952	7950447
696	rs4945161	7950560
697	rs12794253	7950560
698	rs11237162	7950560
699	rs2602483	7950560
700	rs2725825	7950560
701	rs628198	7950628
702	rs1943354	7950983
703	rs666398	7951112
704	rs10765774	7951112
705	rs611020	7951112
706	rs17129870	7951159
707	rs613055	7951467
708	rs11215638	7951807
709	rs2455494	7951807
710	rs12721028	7951865
711	rs670	7951865
712	rs17120111	7951865
713	rs61906491	7951873
714	rs17128321	7952475
715	rs73605131	7952475
716	rs7943935	7952768
717	rs4586174	7952768
718	rs11223852	7952813
719	rs2061317	7952950
720	rs12578245	7952950
721	rs10849390	7952950
722	rs7342382	7953341
723	rs7311174	7953341
724	rs2072374	7953341
725	rs1043262	7953341
726	rs2301137	7953520
727	rs11049863	7953844
728	rs17682462	7954382
729	rs2192177	7954382
730	rs1841962	7954613
731	rs2241287	7954655
732	rs7133363	7954655
733	rs4362216	7954655
734	rs10771798	7954655
735	rs11051235	7954655
736	rs3867149	7954655
737	rs4931418	7954655
738	rs6487967	7954655
739	rs6487968	7954655
740	rs6487969	7954655
741	rs7313639	7954655
742	rs4931427	7954655
743	rs28497345	7954655
744	rs61008038	7954655
745	rs11051232	7954655
746	rs4031375	7954655
747	rs4537846	7954655
748	rs4356315	7954655
749	rs11051231	7954655
750	rs4931420	7954655
751	rs4930950	7954655
752	rs6487963	7954655
753	rs6487964	7954655
754	rs6487965	7954655
755	rs6487966	7954655
756	rs6487970	7954655
757	rs7297568	7954655
758	rs7953706	7954655
759	rs7305663	7954655
760	rs7305885	7954655
761	rs7136400	7954655
762	rs59526777	7954655
763	rs4931423	7954655
764	rs4931424	7954655
765	rs4931425	7954655
766	rs4931426	7954655
767	rs11051227	7954655
768	rs2543246	7954655
769	rs10771802	7954655
770	rs1046456	7954655
771	rs2302850	7954655
772	rs1053534	7954655
773	rs2302853	7954655
774	rs4244856	7954655
775	rs74087920	7954655
776	rs58511602	7954655
777	rs7309520	7954655
778	rs3891006	7954655
779	rs3825321	7954655
780	rs12581793	7954655
781	rs10771801	7954655
782	rs7971579	7954655
783	rs4931431	7954655
784	rs7952861	7954655
785	rs7966272	7954655
786	rs10771804	7954655
787	rs2287463	7954655
788	rs3825318	7954655
789	rs3925641	7954655
790	rs3925642	7954655
791	rs11219	7954655
792	rs1974751	7954655
793	rs1974752	7954655
794	rs11051246	7954655
795	rs4930952	7954655
796	rs731138	7954655
797	rs2111770	7954655
798	rs882055	7954655
799	rs2005900	7954655
800	rs4930953	7954655
801	rs1053552	7954655
802	rs9750	7954655
803	rs34873612	7954655
804	rs10843879	7954655
805	rs3930906	7954655
806	rs3881296	7954655
807	rs2352622	7954655
808	rs10743750	7954655
809	rs7308368	7954655
810	rs7308494	7954655
811	rs7308773	7954655
812	rs7309189	7954655
813	rs10843880	7954655
814	rs10843881	7954655
815	rs2075318	7954655
816	rs41313157	7954655
817	rs1808348	7954655
818	rs1808349	7954655
819	rs10843882	7954655
820	rs11051241	7954655
821	rs10771800	7954655
822	rs2075322	7954655
823	rs7970074	7954655
824	rs1974753	7954655
825	rs7966523	7954655
826	rs4931432	7954655
827	rs6487975	7954655
828	rs2543290	7954655
829	rs4931433	7954655
830	rs4931428	7954655
831	rs2005898	7954655
832	rs4012619	7954655
833	rs12425683	7954655
834	rs11051245	7954655
835	rs7966366	7954655
836	rs6487974	7954655
837	rs3862402	7954655
838	rs60441127	7954655
839	rs10771803	7954655
840	rs4931421	7954655
841	rs4031306	7954655
842	rs61119439	7954655
843	rs11051239	7954655
844	rs2005897	7954655
845	rs2553147	7954655
846	rs2111766	7954655
847	rs2005896	7954655
848	rs2536703	7954655
849	rs1046457	7954655
850	rs2536707	7954655
851	rs1046458	7954655
852	rs61918670	7954655
853	rs7955683	7954655
854	rs2111767	7954655
855	rs2909388	7954655
856	rs4930954	7954655
857	rs7955366	7954655
858	rs71440932	7954655
859	rs7955438	7954655
860	rs3881298	7954655
861	rs2075321	7954655
862	rs3825324	7954655
863	rs2543278	7954655
864	rs2543279	7954655
865	rs2553129	7954655
866	rs3825325	7954655
867	rs28504290	7954655
868	rs9788128	7954655
869	rs4930951	7954655
870	rs9788173	7954655
871	rs12579218	7954655
872	rs7968684	7954655
873	rs2302848	7954655
874	rs2553126	7954655
875	rs10843877	7954655
876	rs12296739	7954655
877	rs4931448	7954655
878	rs7966653	7954655
879	rs10844671	7954777
880	rs7962021	7954777
881	rs11052820	7954777
882	rs12366322	7954777
883	rs10844677	7954777
884	rs12823209	7954777
885	rs12369448	7954777
886	rs11052829	7954777
887	rs11052830	7954777
888	rs7132710	7954789
889	rs7136960	7955450
890	rs73299793	7955613
891	rs2657878	7956257
892	rs2372379	7956648
893	rs11172371	7956648
894	rs2257321	7956648
895	rs10877023	7956648
896	rs2277326	7956648
897	rs7138034	7956908
898	rs4761157	7957032
899	rs9669130	7957032
900	rs710729	7957072
901	rs775501	7957072
902	rs11180605	7957253
903	rs7300994	7957253
904	rs7300275	7957540
905	rs10859512	7957540
906	rs73207578	7959080
907	rs73207579	7959080
908	rs61944664	7959080
909	rs7969871	7959080
910	rs7970361	7959080
911	rs61944669	7959080
912	rs61944670	7959080
913	rs61944671	7959080
914	rs61944672	7959080
915	rs17512407	7959080
916	rs61946064	7959080
917	rs55798490	7960427
918	rs35925396	7960427
919	rs10744655	7960427
920	rs11043661	7960898
921	rs7958291	7961031
922	rs253150	7961083
923	rs253152	7961083
924	rs2708380	7961243
925	rs2597997	7961249
926	rs11054078	7961249
927	rs10743932	7961249
928	rs6488330	7961252
929	rs10772397	7961252
930	rs11054162	7961252
931	rs11054163	7961252
932	rs4763606	7961252
933	rs4763607	7961252
934	rs4763608	7961252
935	rs4763609	7961252
936	rs4763610	7961252
937	rs7311538	7961252
938	rs7297768	7961252
939	rs7301147	7961252
940	rs7304447	7961252
941	rs7301164	7961252
942	rs7316239	7961252
943	rs7304936	7961252
944	rs7316390	7961252
945	rs7305184	7961252
946	rs7305319	7961252
947	rs4763612	7961252
948	rs4763613	7961252
949	rs4553441	7961252
950	rs1868760	7961252
951	rs1868761	7961252
952	rs1868762	7961252
953	rs7301234	7961252
954	rs2888682	7961252
955	rs35062230	7961259
956	rs11054113	7961259
957	rs61914772	7961259
958	rs61914773	7961259
959	rs7979199	7961259
960	rs10772421	7961259
961	rs12296784	7961259
962	rs2900581	7961259
963	rs67487380	7961259
964	rs1901188	7961259
965	rs35969800	7961259
966	rs10743937	7961259
967	rs10772419	7961259
968	rs10743932	7961275
969	rs7316390	7961275
970	rs7303183	7961279
971	rs7310233	7961279
972	rs10772407	7961279
973	rs10845281	7961279
974	rs12226919	7961279
975	rs12226920	7961279
976	rs11054142	7961279
977	rs28654530	7961279
978	rs67487380	7961279
979	rs10845256	7961281
980	rs7138343	7961281
981	rs61914781	7961281
982	rs11054082	7961281
983	rs61912245	7961281
984	rs12366595	7961281
985	rs10845288	7961281
986	rs1349390	7961281
987	rs10845289	7961281
988	rs10743932	7961285
989	rs12368339	7961285
990	rs12819202	7961285
991	rs11054116	7961287
992	rs11054082	7961287
993	rs10772407	7961287
994	rs4604977	7961287
995	rs10772403	7961287
996	rs7310224	7961287
997	rs7312202	7961287
998	rs35846189	7961287
999	rs35413384	7961287
1000	rs12370036	7961293
1001	rs61912291	7961293
1002	rs11054117	7961293
1003	rs66739833	7961293
1004	rs35851461	7961293
1005	rs35757481	7961293
1006	rs11054070	7961293
1007	rs61912888	7961295
1008	rs7974464	7961295
1009	rs61912293	7961295
1010	rs7135018	7961295
1011	rs11054240	7961295
1012	rs1863843	7961295
1013	rs1052808	7961295
1014	rs10772432	7961295
1015	rs4763668	7961295
1016	rs7308722	7961295
1017	rs7301147	7961295
1018	rs10772407	7961295
1019	rs11614330	7961524
1020	rs11614333	7961524
1021	rs11610597	7961524
1022	rs4764132	7961524
1023	rs4764133	7961524
1024	rs4764134	7961524
1025	rs61922970	7961524
1026	rs61922971	7961524
1027	rs11045733	7961693
1028	rs11050857	7962085
1029	rs354128	7962085
1030	rs11836218	7962085
1031	rs73090331	7962185
1032	rs1387259	7962794
1033	rs7980874	7963212
1034	rs7965566	7963212
1035	rs12369278	7963212
1036	rs12811777	7963212
1037	rs12812727	7963212
1038	rs12819296	7963212
1039	rs11169712	7963212
1040	rs6580804	7963212
1041	rs10783416	7963212
1042	rs10876138	7963212
1043	rs3910063	7963713
1044	rs11170517	7963713
1045	rs12309023	7963817
1046	rs992478	7964627
1047	rs17788160	7964997
1048	rs7298637	7964997
1049	rs7302396	7964997
1050	rs839134	7965231
1051	rs7134045	7965231
1052	rs7316265	7965231
1053	rs2406142	7965231
1054	rs10858429	7965231
1055	rs4300451	7965231
1056	rs2406156	7965231
1057	rs839166	7965231
1058	rs10431480	7965231
1059	rs7486471	7965231
1060	rs7310533	7965231
1061	rs61931116	7965231
1062	rs10082857	7965231
1063	rs12372274	7965249
1064	rs2060545	7965587
1065	rs7296044	7966223
1066	rs1502337	7966332
1067	rs12300631	7966332
1068	rs10849818	7967091
1069	rs12314801	7967202
1070	rs1609985	7967685
1071	rs67962655	7967967
1072	rs4770059	7967967
1073	rs6490598	7967967
1074	rs9602371	7968632
1075	rs9603037	7968632
1076	rs9547414	7968632
1077	rs1925841	7968632
1078	rs2995991	7968734
1079	rs9562511	7968883
1080	rs7321789	7968883
1081	rs11838826	7968883
1082	rs1747223	7968976
1083	rs842407	7968976
1084	rs842367	7968976
1085	rs755363	7969243
1086	rs747781	7969243
1087	rs9535861	7969243
1088	rs9536161	7969263
1089	rs11616261	7969263
1090	rs978026	7969368
1091	rs978028	7969368
1092	rs978029	7969368
1093	rs342688	7969596
1094	rs163931	7969596
1095	rs9523397	7969596
1096	rs9584153	7969613
1097	rs9516441	7969626
1098	rs4473052	7969626
1099	rs2068451	7969815
1100	rs61973461	7970347
1101	rs9562157	7970347
1102	rs9546887	7970975
1103	rs1410643	7970975
1104	rs11616499	7970975
1105	rs11617647	7970975
1106	rs13378906	7970989
1107	rs9315410	7970989
1108	rs9531753	7970989
1109	rs9531709	7970989
1110	rs9547069	7970989
1111	rs1360013	7970989
1112	rs55751214	7971191
1113	rs299336	7971311
1114	rs11838826	7971311
1115	rs9533652	7971335
1116	rs9567275	7971335
1117	rs4942246	7971335
1118	rs953102	7971335
1119	rs1813293	7971335
1120	rs6561277	7971422
1121	rs9567997	7971541
1122	rs61959911	7971602
1123	rs7317972	7971671
1124	rs9535887	7971780
1125	rs9535817	7971780
1126	rs9535836	7971780
1127	rs55688428	7971780
1128	rs9526968	7971780
1129	rs9301974	7972259
1130	rs9513199	7972428
1131	rs17121303	7972840
1132	rs7990359	7972840
1133	rs3794422	7972888
1134	rs9549708	7972888
1135	rs10148822	7973448
1136	rs10149094	7973448
1137	rs10137992	7973448
1138	rs74036728	7973448
1139	rs9806029	7973458
1140	rs61750885	7973580
1141	rs73600731	7973580
1142	rs4901009	7974257
1143	rs7154788	7974257
1144	rs11849389	7974257
1145	rs73285533	7974257
1146	rs12894390	7974257
1147	rs717085	7974257
1148	rs55780574	7974725
1149	rs56115079	7974725
1150	rs12590545	7975167
1151	rs28869879	7975167
1152	rs12895415	7975459
1153	rs58231493	7975598
1154	rs4044907	7975602
1155	rs4044908	7975602
1156	rs11622629	7975632
1157	rs4398042	7975632
1158	rs175905	7975815
1159	rs1600005	7975956
1160	rs7142812	7975956
1161	rs1627444	7976084
1162	rs11159859	7976084
1163	rs61983300	7976084
1164	rs55722539	7976084
1165	rs11851200	7976084
1166	rs10132270	7976084
1167	rs1569804	7976084
1168	rs2223933	7976084
1169	rs1977134	7976084
1170	rs2896258	7976436
1171	rs11160774	7977161
1172	rs34964872	7977161
1173	rs34288430	7977161
1174	rs11848690	7977786
1175	rs74036986	7978021
1176	rs58348033	7978021
1177	rs57417693	7978021
1178	rs57655427	7978021
1179	rs11158307	7978021
1180	rs10145403	7978021
1181	rs10149177	7978021
1182	rs4048586	7978021
1183	rs4048586	7978222
1184	rs1051883	7978239
1185	rs12590407	7978239
1186	rs11626768	7978739
1187	rs12894422	7978754
1188	rs2985697	7978833
1189	rs17774889	7978833
1190	rs7154317	7978833
1191	rs4898626	7978833
1192	rs1349750	7978833
1193	rs17774817	7978833
1194	rs73291657	7978923
1195	rs59596501	7979133
1196	rs61985809	7979980
1197	rs8012548	7980381
1198	rs13379432	7980381
1199	rs12434568	7980580
1200	rs12895962	7980680
1201	rs1286138	7980744
1202	rs2402074	7980891
1203	rs12898064	7980891
1204	rs28800779	7980891
1205	rs12906190	7982230
1206	rs8028554	7982230
1207	rs12904872	7982230
1208	rs11854633	7982230
1209	rs3933429	7982248
1210	rs12910623	7982248
1211	rs4293337	7982248
1212	rs12902792	7982248
1213	rs798111	7982248
1214	rs9672214	7982256
1215	rs28451043	7982256
1216	rs28711524	7982269
1217	rs61998398	7982269
1218	rs1059395	7982620
1219	rs10518679	7982620
1220	rs12916535	7982812
1221	rs2468075	7983365
1222	rs8037029	7983365
1223	rs62025037	7983365
1224	rs12595153	7983469
1225	rs7171577	7983469
1226	rs1153862	7983469
1227	rs1706834	7983469
1228	rs2554453	7983469
1229	rs11855466	7983469
1230	rs1706763	7983469
1231	rs2469595	7983564
1232	rs8026047	7984103
1233	rs8027197	7984190
1234	rs8027647	7984626
1235	rs11635664	7984871
1236	rs12898997	7984871
1237	rs62009071	7985119
1238	rs8040702	7985119
1239	rs35284122	7985119
1240	rs12916682	7985119
1241	rs12898656	7985119
1242	rs12916973	7985119
1243	rs12898370	7985119
1244	rs1847529	7985202
1245	rs12910237	7985213
1246	rs11858836	7985213
1247	rs72738718	7985213
1248	rs1994017	7985213
1249	rs12442609	7985398
1250	rs57598148	7985398
1251	rs57264750	7985398
1252	rs10152239	7985398
1253	rs10152266	7985398
1254	rs10152316	7985398
1255	rs9972386	7985398
1256	rs13380011	7985398
1257	rs61413136	7985398
1258	rs12442862	7985398
1259	rs12323987	7985398
1260	rs12442655	7985398
1261	rs12442682	7985398
1262	rs61094688	7985398
1263	rs12439569	7985398
1264	rs12439679	7985398
1265	rs7167816	7985398
1266	rs58303451	7985398
1267	rs12437458	7985398
1268	rs1174546	7985409
1269	rs867370	7985409
1270	rs867371	7985409
1271	rs10220724	7985482
1272	rs2084839	7985482
1273	rs1971898	7986010
1274	rs1452408	7986010
1275	rs8024110	7986010
1276	rs12901221	7987012
1277	rs8028519	7987025
1278	rs7182571	7987025
1279	rs7166214	7987025
1280	rs16970052	7987449
1281	rs12908443	7987526
1282	rs12148185	7987526
1283	rs72733469	7987526
1284	rs57943888	7987526
1285	rs7176974	7987536
1286	rs8043237	7987642
1287	rs919961	7987642
1288	rs1655557	7987642
1289	rs2928155	7987642
1290	rs7162443	7987642
1291	rs11557249	7987642
1292	rs4420509	7987642
1293	rs11636126	7987675
1294	rs12909551	7987675
1295	rs4573907	7987675
1296	rs1451048	7987772
1297	rs489509	7988077
1298	rs11638515	7988581
1299	rs11853969	7988581
1300	rs6493836	7989132
1301	rs4774857	7989132
1302	rs28622888	7989132
1303	rs3784551	7989132
1304	rs11855937	7989132
1305	rs12908839	7989132
1306	rs12910210	7989132
1307	rs12910212	7989132
1308	rs28709922	7989243
1309	rs1871500	7989315
1310	rs11854063	7989315
1311	rs8033161	7989315
1312	rs4774341	7989323
1313	rs11629842	7989323
1314	rs11853224	7989915
1315	rs72752414	7989915
1316	rs28396865	7989915
1317	rs4408506	7990757
1318	rs2054287	7990808
1319	rs72736553	7990810
1320	rs28837525	7990815
1321	rs8026908	7990815
1322	rs7167927	7990815
1323	rs1864240	7990815
1324	rs7174273	7990815
1325	rs17885346	7990815
1326	rs4778673	7990879
1327	rs8042464	7990922
1328	rs13380317	7990943
1329	rs8033380	7991049
1330	rs2341203	7991120
1331	rs11632935	7991234
1332	rs28710946	7991386
1333	rs35991925	7991485
1334	rs62040142	7991503
1335	rs12157	7991562
1336	rs73473858	7991562
1337	rs2411837	7991562
1338	rs7163821	7991562
1339	rs9806393	7991602
1340	rs2939586	7991630
1341	rs7179353	7991630
1342	rs56085335	7991630
1343	rs352732	7991640
1344	rs12917958	7991779
1345	rs12932591	7991779
1346	rs3929996	7991800
1347	rs11640037	7991800
1348	rs11643307	7991800
1349	rs8048534	7991800
1350	rs9933578	7991800
1351	rs12935773	7991837
1352	rs62033164	7991837
1353	rs12926923	7991837
1354	rs11643316	7992396
1355	rs62038392	7992396
1356	rs72762855	7992396
1357	rs36040510	7992396
1358	rs72762858	7992396
1359	rs2262271	7992396
1360	rs4786358	7992744
1361	rs12325636	7992877
1362	rs12325187	7992877
1363	rs12932413	7992998
1364	rs11647256	7992998
1365	rs841177	7992998
1366	rs11640880	7993054
1367	rs72776695	7993726
1368	rs66516462	7993726
1369	rs72776697	7993726
1370	rs34015405	7993726
1371	rs62034358	7994415
1372	rs2070962	7994415
1373	rs7187776	7994415
1374	rs7186518	7997168
1375	rs7186712	7997168
1376	rs8046159	7997168
1377	rs8046703	7997168
1378	rs8051364	7997168
1379	rs8051124	7997168
1380	rs12927381	7997168
1381	rs12926353	7997168
1382	rs12445043	7997168
1383	rs12448111	7997168
1384	rs6499563	7997197
1385	rs6564219	7997264
1386	rs4889227	7997396
1387	rs9923732	7997396
1388	rs16958216	7997504
1389	rs9933428	7997896
1390	rs9925542	7997896
1391	rs458526	7997933
1392	rs62032626	7998157
1393	rs12445470	7998381
1394	rs66532042	7998381
1395	rs11859028	7998381
1396	rs4984984	7998381
1397	rs12929009	7998381
1398	rs12719813	7998381
1399	rs11640748	7998978
1400	rs2541584	7999547
1401	rs11865547	7999547
1402	rs35106911	7999547
1403	rs55788618	7999547
1404	rs2377197	7999598
1405	rs55687948	7999903
1406	rs8055485	7999903
1407	rs9931211	7999903
1408	rs924815	7999903
1409	rs2629092	8000117
1410	rs8049411	8000117
1411	rs2629091	8000117
1412	rs7191267	8000117
1413	rs2733908	8000117
1414	rs2629089	8000117
1415	rs2629088	8000117
1416	rs11641777	8000117
1417	rs2733909	8000117
1418	rs2733910	8000117
1419	rs2070962	8000507
1420	rs56040780	8000507
1421	rs7187776	8000507
1422	rs7498491	8000507
1423	rs28824546	8001457
1424	rs1657179	8001764
1425	rs1473206	8001764
1426	rs1473205	8001764
1427	rs11076262	8001764
1428	rs11864678	8002344
1429	rs3935784	8002758
1430	rs8060291	8002802
1431	rs12928119	8002802
1432	rs35891782	8002802
1433	rs6564219	8002845
1434	rs74024804	8002904
1435	rs8050949	8002904
1436	rs11642713	8002904
1437	rs11648478	8002904
1438	rs11149839	8002904
1439	rs2967370	8003068
1440	rs978970	8003068
1441	rs4150161	8003125
1442	rs331012	8003619
1443	rs376450	8003619
1444	rs177567	8003722
1445	rs28692874	8003850
1446	rs9893669	8003850
1447	rs2215053	8005064
1448	rs7212932	8005064
1449	rs4792751	8005200
1450	rs8071458	8005501
1451	rs1128162	8005839
1452	rs241784	8005857
1453	rs4506955	8005857
1454	rs10853174	8006479
1455	rs9303683	8006531
1456	rs17547894	8006531
1457	rs9914973	8006968
1458	rs8068522	8006968
1459	rs4239225	8006968
1460	rs3859192	8006968
1461	rs7502971	8006968
1462	rs12453507	8006968
1463	rs799903	8007462
1464	rs28678167	8007462
1465	rs8176190	8007462
1466	rs10445317	8007462
1467	rs62080325	8007561
1468	rs34465449	8007828
1469	rs199506	8007828
1470	rs12947685	8008547
1471	rs8064882	8008547
1472	rs2787475	8008547
1473	rs2111097	8008566
1474	rs62069916	8009301
1475	rs9897002	8009301
1476	rs7214731	8009301
1477	rs9890153	8009784
1478	rs28416480	8010832
1479	rs28405190	8010832
1480	rs366151	8010924
1481	rs2657633	8010924
1482	rs11650692	8011832
1483	rs4578712	8011832
1484	rs202311	8012830
1485	rs202308	8012830
1486	rs202307	8012830
1487	rs201617	8012830
1488	rs202310	8012830
1489	rs2520163	8012830
1490	rs12939885	8012830
1491	rs2109262	8013015
1492	rs1708626	8013071
1493	rs1736204	8013071
1494	rs9909979	8013776
1495	rs2617883	8014008
1496	rs72823633	8014172
1497	rs734612	8014189
1498	rs12945295	8015445
1499	rs34200091	8015445
1500	rs35500915	8015445
1501	rs228769	8015946
1502	rs4792816	8016215
1503	rs1396862	8016245
1504	rs28364021	8016245
1505	rs242925	8016261
1506	rs11079763	8016285
1507	rs12947089	8016412
1508	rs2021752	8016412
1509	rs3805363	8016412
1510	rs2109982	8016412
1511	rs17681336	8016412
1512	rs1316657	8016412
1513	rs1002330	8016412
1514	rs3792692	8016412
1515	rs3805370	8016412
1516	rs3805371	8016412
1517	rs3792694	8016412
1518	rs3897986	8016412
1519	rs2278868	8016412
1520	rs2123341	8016412
1521	rs2305433	8016412
1522	rs11079814	8016412
1523	rs7213876	8016412
1524	rs55982346	8016412
1525	rs62066447	8016412
1526	rs882380	8016412
1527	rs3087996	8016438
1528	rs62064567	8016438
1529	rs9788975	8017106
1530	rs7359501	8017106
1531	rs12947443	8018177
1532	rs9911438	8018305
1533	rs902729	8018305
1534	rs12602146	8018305
1535	rs11077767	8018305
1536	rs7217394	8018494
1537	rs7209626	8018761
1538	rs2725405	8019149
1539	rs1426311	8020724
1540	rs9949178	8021001
1541	rs9304341	8021131
1542	rs36119120	8021275
1543	rs62092625	8021372
1544	rs8091404	8021653
1545	rs12965928	8021727
1546	rs12604993	8021905
1547	rs1942631	8021905
1548	rs2644164	8022009
1549	rs2677883	8022009
1550	rs8091142	8022326
1551	rs9332435	8022666
1552	rs9951209	8022666
1553	rs2912334	8022728
1554	rs11876916	8023528
1555	rs62095312	8023605
1556	rs9957420	8023605
1557	rs11874086	8023605
1558	rs1431582	8023605
1559	rs1431583	8023605
1560	rs4371263	8023605
1561	rs9960894	8023735
1562	rs8088751	8023757
1563	rs8088860	8023757
1564	rs8090119	8023757
1565	rs12969077	8023822
1566	rs9967204	8023822
1567	rs11151938	8023855
1568	rs12965502	8023855
1569	rs9953007	8023855
1570	rs11151939	8023855
1571	rs1057232	8025395
1572	rs732217	8025395
1573	rs2972572	8025395
1574	rs2972574	8025395
1575	rs3965185	8025395
1576	rs3111569	8025395
1577	rs2241589	8025395
1578	rs710949	8025395
1579	rs2913957	8025395
1580	rs3097184	8025395
1581	rs1808537	8025395
1582	rs12151146	8025395
1583	rs3097185	8025395
1584	rs12151140	8025395
1585	rs2913951	8025395
1586	rs3097182	8025395
1587	rs12151097	8025395
1588	rs2913961	8025395
1589	rs2913959	8025395
1590	rs2972579	8025395
1591	rs2972580	8025395
1592	rs2913964	8025395
1593	rs36262	8025395
1594	rs2972583	8025395
1595	rs2232765	8025395
1596	rs2009733	8025395
1597	rs2277987	8025421
1598	rs1599870	8025421
1599	rs7259200	8025421
1600	rs2894538	8025421
1601	rs12460258	8025478
1602	rs1966644	8025478
1603	rs8107899	8025478
1604	rs10406056	8025478
1605	rs7252370	8025478
1606	rs8107606	8025478
1607	rs4804434	8025478
1608	rs56046222	8025478
1609	rs56221935	8025478
1610	rs11673302	8025478
1611	rs1117268	8025478
1612	rs9305089	8025478
1613	rs6512132	8025478
1614	rs6512134	8025478
1615	rs12982988	8025478
1616	rs59006615	8026193
1617	rs73011612	8026193
1618	rs10403538	8026564
1619	rs1074249	8026564
1620	rs12978143	8026568
1621	rs4808625	8026729
1622	rs748494	8026982
1623	rs271831	8026982
1624	rs169237	8026982
1625	rs2544725	8026982
1626	rs73008945	8027128
1627	rs73008949	8027128
1628	rs4808180	8027128
1629	rs73008958	8027128
1630	rs73008960	8027128
1631	rs4808910	8027128
1632	rs4808912	8027128
1633	rs55658345	8027128
1634	rs60696741	8027128
1635	rs4808914	8027128
1636	rs4808915	8027128
1637	rs4808181	8027128
1638	rs56159042	8027128
1639	rs7252277	8027285
1640	rs11085450	8027312
1641	rs685844	8027312
1642	rs552039	8027312
1643	rs410794	8027323
1644	rs425781	8027323
1645	rs409835	8027323
1646	rs390730	8027323
1647	rs17706584	8028162
1648	rs57618695	8028325
1649	rs73035517	8029056
1650	rs8108357	8029065
1651	rs7257749	8029347
1652	rs59086054	8029347
1653	rs7251083	8029347
1654	rs7250774	8029347
1655	rs62115482	8029347
1656	rs3810406	8029347
1657	rs62115484	8029347
1658	rs73055774	8029759
1659	rs73055776	8029759
1660	rs481104	8030364
1661	rs7248498	8030557
1662	rs7248744	8030557
1663	rs746738	8030557
1664	rs7259059	8030563
1665	rs62108318	8030925
1666	rs8104808	8030925
1667	rs56151179	8030925
1668	rs55748277	8030925
1669	rs34983741	8030925
1670	rs12974142	8030925
1671	rs12985875	8031152
1672	rs3889084	8031152
1673	rs35215648	8031646
1674	rs12983845	8031646
1675	rs12982001	8031646
1676	rs4801227	8031750
1677	rs72982400	8032009
1678	rs10425937	8032380
1679	rs11084922	8032380
1680	rs11084923	8032380
1681	rs2099647	8032380
1682	rs10153475	8032484
1683	rs243342	8032815
1684	rs13345821	8032926
1685	rs9305091	8033754
1686	rs11669128	8033754
1687	rs7259461	8033754
1688	rs7257306	8035095
1689	rs4533405	8035095
1690	rs7508462	8035095
1691	rs62120437	8035435
1692	rs7255540	8035600
1693	rs10407952	8035648
1694	rs7254966	8035773
1695	rs7258113	8035773
1696	rs1985787	8035773
1697	rs8101714	8035773
1698	rs2080262	8035773
1699	rs2080264	8035773
1700	rs8113576	8035773
1701	rs10415179	8035773
1702	rs8105482	8035773
1703	rs10403255	8035773
1704	rs3943792	8035773
1705	rs2060239	8035773
1706	rs8106159	8035773
1707	rs8106259	8035773
1708	rs7247810	8035782
1709	rs7259091	8035782
1710	rs7247062	8035782
1711	rs12461459	8035782
1712	rs7248567	8035782
1713	rs1019279	8035782
1714	rs8113576	8035782
1715	rs3943792	8035782
1716	rs12984679	8035808
1717	rs12232841	8035808
1718	rs62110787	8035808
1719	rs296086	8035842
1720	rs296085	8035842
1721	rs296083	8035842
1722	rs296081	8035842
1723	rs8102644	8035842
1724	rs12978950	8035842
1725	rs8102750	8035842
1726	rs12611239	8035842
1727	rs1600361	8035842
1728	rs12984965	8035842
1729	rs295412	8035842
1730	rs1820676	8035842
1731	rs2127370	8035842
1732	rs438522	8035842
1733	rs4524053	8035880
1734	rs259295	8035935
1735	rs259257	8035935
1736	rs259276	8035935
1737	rs2081060	8036010
1738	rs4806274	8036276
1739	rs1148400	8036318
1740	rs55983118	8036430
1741	rs55752822	8036430
1742	rs2112651	8036563
1743	rs251856	8036737
1744	rs251855	8036737
1745	rs686956	8036737
1746	rs566130	8036737
1747	rs3213371	8037331
1748	rs55750317	8037430
1749	rs36044624	8037430
1750	rs11670772	8037430
1751	rs344788	8037537
1752	rs10403364	8037767
1753	rs73047170	8037767
1754	rs13344824	8037970
1755	rs10408409	8038314
1756	rs12610953	8038933
1757	rs7508453	8038933
1758	rs11084133	8038933
1759	rs8110542	8038933
1760	rs10415801	8038967
1761	rs10407970	8038998
1762	rs2165658	8039025
1763	rs2560951	8039025
1764	rs1469542	8040173
1765	rs6714652	8040541
1766	rs55863105	8040541
1767	rs6715522	8040541
1768	rs2247637	8040541
1769	rs10191551	8040802
1770	rs2384627	8040985
1771	rs62141281	8040985
1772	rs6751087	8040985
1773	rs55721532	8041122
1774	rs56240884	8041122
1775	rs60580258	8041582
1776	rs62135193	8041940
1777	rs6709043	8041940
1778	rs6712592	8041940
1779	rs13025488	8041940
1780	rs62137020	8041940
1781	rs67567718	8041940
1782	rs62135179	8041940
1783	rs13017840	8041940
1784	rs7579489	8042326
1785	rs6546129	8042326
1786	rs12472873	8042326
1787	rs7603736	8042326
1788	rs11888531	8042326
1789	rs6546131	8042326
1790	rs7565943	8042326
1791	rs6715178	8042326
1792	rs6715876	8042337
1793	rs11893718	8042337
1794	rs10196291	8042337
1795	rs1912118	8042431
1796	rs1472950	8042431
1797	rs2312549	8042431
1798	rs13420511	8042431
1799	rs6546545	8042431
1800	rs6739358	8042431
1801	rs6739197	8042431
1802	rs13025083	8042431
1803	rs10198301	8042737
1804	rs11126417	8042737
1805	rs12713790	8042737
1806	rs7424690	8042737
1807	rs4852930	8042737
1808	rs62163128	8043278
1809	rs62163129	8043278
1810	rs62163130	8043278
1811	rs13404681	8043393
1812	rs11890338	8043840
1813	rs4340581	8043840
1814	rs7349217	8043840
1815	rs3792152	8043840
1816	rs12478574	8043840
1817	rs6760065	8043840
1818	rs12620050	8044212
1819	rs865444	8044236
1820	rs10172708	8044258
1821	rs3820960	8044258
1822	rs1469965	8044258
1823	rs893405	8044258
1824	rs10432615	8044258
1825	rs13413437	8044258
1826	rs7574800	8044258
1827	rs28522253	8044605
1828	rs4142815	8044605
1829	rs941333	8045301
1830	rs13411754	8045301
1831	rs843238	8045814
1832	rs1153672	8046522
1833	rs2193611	8046833
1834	rs12473653	8046906
1835	rs6756107	8048733
1836	rs6722420	8048733
1837	rs4542842	8048733
1838	rs1866661	8048733
1839	rs10173736	8049180
1840	rs1190446	8049180
1841	rs10933547	8049827
1842	rs6743226	8049827
1843	rs3771588	8049827
1844	rs7605824	8049969
1845	rs62114497	8049969
1846	rs35280016	8050176
1847	rs10179765	8050367
1848	rs722327	8050367
1849	rs918157	8050367
1850	rs2287273	8050367
1851	rs2287275	8050367
1852	rs7605727	8050367
1853	rs4396685	8050367
1854	rs11691392	8050367
1855	rs312975	8050619
1856	rs312977	8050619
1857	rs312978	8050619
1858	rs10183813	8052087
1859	rs72829052	8052087
1860	rs2920962	8052233
1861	rs6723886	8052438
1862	rs62152277	8052438
1863	rs10170652	8052438
1864	rs2592183	8052866
1865	rs4852505	8052866
1866	rs10191988	8053036
1867	rs2006997	8053036
1868	rs2421675	8053036
1869	rs2421674	8053036
1870	rs2421672	8053036
1871	rs12713793	8053036
1872	rs13020517	8053036
1873	rs12997568	8053036
1874	rs7210	8053036
1875	rs13003035	8053036
1876	rs11894953	8053036
1877	rs2421677	8053036
1878	rs2421676	8053036
1879	rs7422438	8053046
1880	rs11676323	8053165
1881	rs6732913	8053165
1882	rs363618	8053165
1883	rs2286239	8053288
1884	rs6708356	8053288
1885	rs3755476	8053288
1886	rs2969473	8053869
1887	rs4481042	8054192
1888	rs7425797	8054297
1889	rs7425449	8054297
1890	rs11686880	8054297
1891	rs11694642	8054297
1892	rs4851307	8054297
1893	rs10174145	8054297
1894	rs6729844	8054297
1895	rs9753198	8054758
1896	rs4849264	8054758
1897	rs6741521	8054758
1898	rs72835466	8054758
1899	rs11123205	8054762
1900	rs7590375	8054762
1901	rs12052540	8054804
1902	rs12474049	8054804
1903	rs2113484	8054804
1904	rs3771941	8054804
1905	rs6739723	8054804
1906	rs17047412	8054804
1907	rs1385925	8054804
1908	rs34409208	8055183
1909	rs13016773	8055284
1910	rs62176580	8055284
1911	rs11677832	8055284
1912	rs28609114	8055287
1913	rs4954279	8055426
1914	rs10928542	8055426
1915	rs7608045	8055426
1916	rs12996459	8055702
1917	rs13025888	8055702
1918	rs7559296	8055702
1919	rs3908118	8055702
1920	rs4664285	8055702
1921	rs10167886	8055702
1922	rs289853	8055702
1923	rs289851	8055702
1924	rs289849	8055702
1925	rs7595531	8055969
1926	rs2729704	8056113
1927	rs13001601	8056363
1928	rs10930196	8056426
1929	rs1147152	8056570
1930	rs13390124	8056611
1931	rs10180902	8056611
1932	rs9636259	8056812
1933	rs4563190	8056812
1934	rs2119135	8056812
1935	rs2165212	8056812
1936	rs2119136	8056812
1937	rs12474970	8056812
1938	rs2358443	8056812
1939	rs59237936	8056812
1940	rs4667186	8057576
1941	rs2582766	8057719
1942	rs6434387	8057719
1943	rs2582762	8057719
1944	rs11902120	8058147
1945	rs1113729	8058147
1946	rs1208081	8058238
1947	rs6747200	8058238
1948	rs1208082	8058238
1949	rs10932576	8058695
1950	rs6715570	8058695
1951	rs17489231	8058695
1952	rs13021937	8058695
1953	rs35933323	8058695
1954	rs1129804	8058695
1955	rs17489363	8058695
1956	rs66878442	8058695
1957	rs6749428	8058695
1958	rs10182158	8058695
1959	rs7563922	8058695
1960	rs12614872	8058695
1961	rs10193383	8058927
1962	rs1017698	8058927
1963	rs2382822	8058927
1964	rs4672886	8058927
1965	rs60475239	8058927
1966	rs6728782	8059319
1967	rs35461891	8059345
1968	rs4973431	8059716
1969	rs4973427	8059716
1970	rs4973007	8059716
1971	rs4973415	8059716
1972	rs838434	8059731
1973	rs3935478	8060286
1974	rs7595690	8060286
1975	rs3790326	8061114
1976	rs11087217	8061114
1977	rs66786422	8061389
1978	rs4815486	8061490
1979	rs4815487	8061490
1980	rs6115353	8061490
1981	rs6050950	8061490
1982	rs7361024	8061490
1983	rs6115074	8061490
1984	rs4813554	8061490
1985	rs6120719	8061497
1986	rs6058116	8061497
1987	rs6030907	8062695
1988	rs56261112	8062782
1989	rs6516342	8064939
1990	rs6044098	8065089
1991	rs6044104	8065089
1992	rs6107121	8065469
1993	rs1099711	8065469
1994	rs6115241	8065527
1995	rs761827	8065963
1996	rs2425175	8065963
1997	rs6121073	8065963
1998	rs1970576	8065963
[truncated: 2,181 more rows]
